# Supplementary material for: N-(4-{4-[2-(Trifluoro­meth­oxy)phen­yl]piperazin-1-yl}but­yl)thio­phene-2-carboxamide dihydrate
Source: Acta Crystallogr Sect E Struct Rep Online. 2010 Dec 15;67(Pt 1):o125. doi: 10.1107/S160053681005155X (PMC3050331; doi:10.1107/S160053681005155X)
Supplement: Supplementary file 1 [file e-67-0o125-sup1.cif]

##############################################################################
###                                                                        ###
###        Electronic paper (Acta Crystallographica Section E)             ###
###                                                                        ###
##############################################################################
#                                                                            #
# This CIF contains the data in a paper accepted for publication in Acta     #
# Crystallographica Section E. It conforms to the requirements of Notes      #
# for Authors for Section E, and has been peer reviewed under the auspices   #
# of the IUCr Commission on Journals.                                        #
#                                                                            #
# Full details of the Crystallographic Information File format               #
# are given in the paper "The Crystallographic Information File (CIF):       #
# a New Standard Archive File for Crystallography" by S. R. Hall, F. H.      #
# Allen and I. D. Brown [Acta Cryst. (1991), A47, 655-685].                  #
#                                                                            #
# The current version of the core CIF dictionary is obtainable from          #
# ftp://ftp.iucr.org/pub/cif_core.dic. The current version number is 2.4.    #
#                                                                            #
# Software is freely available for graphical display of the structure(s) in  #
# this CIF.  For information consult the CIF home page http://www.iucr.org/  #
# cif/home.html                                                              #
#                                                                            #
# This file may be used for bona fide research purposes within the           #
# scientific community so long as proper attribution is given to the journal # 
# article from which it was obtained.                                        #
#                                                                            #
##############################################################################
                                             
data_I
_audit_creation_method     SHELXL-97
_chemical_name_systematic
;
<i>N</i>-(4-{4-[2-(Trifluoromethoxy)phenyl]piperazin-1-yl}butyl)thiophene-2-
carboxamide
;
_chemical_name_common     ?
_chemical_formula_moiety     'C20 H24 F3 N3 O2 S, 2(H2 O)'
_chemical_formula_sum     'C20 H28 F3 N3 O4 S'
_chemical_formula_iupac     'C20 H24 F3 N3 O2 S, 2H2 O'
_chemical_formula_weight     463.51
_chemical_melting_point     ?
_chemical_melting_point_gt     358
_chemical_melting_point_lt     359
_symmetry_cell_setting     orthorhombic
_symmetry_space_group_name_H-M     'P n a 21'
_symmetry_space_group_name_Hall     'P 2c -2n'
loop_
    _symmetry_equiv_pos_as_xyz
    'x, y, z'
    '-x, -y, z+1/2'
    'x+1/2, -y+1/2, z'
    '-x+1/2, y+1/2, z+1/2'
_cell_length_a     9.361(2)
_cell_length_b     35.966(9)
_cell_length_c     6.9102(17)
_cell_angle_alpha     90.00
_cell_angle_beta     90.00
_cell_angle_gamma     90.00
_cell_volume     2326.5(10)
_cell_formula_units_Z     4
_cell_measurement_reflns_used     2897
_cell_measurement_theta_min     2.265
_cell_measurement_theta_max     20.918
_cell_measurement_temperature     298(2)
_exptl_crystal_description     'block'
_exptl_crystal_colour     'colorless'
_exptl_crystal_size_max     0.53
_exptl_crystal_size_mid     0.49
_exptl_crystal_size_min     0.47
_exptl_crystal_density_diffrn     1.323
_exptl_crystal_density_meas     ?
_exptl_crystal_density_method     'not measured'
_exptl_crystal_F_000     976
_exptl_absorpt_coefficient_mu     0.193
_exptl_absorpt_correction_type     multi-scan
_exptl_absorpt_process_details     '(SADABS; Bruker, 1999)'
_exptl_absorpt_correction_T_min     0.9046
_exptl_absorpt_correction_T_max     0.9147
_diffrn_ambient_temperature     298(2)
_diffrn_radiation_type     MoK\a
_diffrn_radiation_wavelength     0.71073
_diffrn_radiation_source     'fine-focus sealed tube'
_diffrn_radiation_monochromator     graphite
_diffrn_measurement_device_type     'Bruker SMART CCD area-detector'
_diffrn_measurement_method     'phi and omega scans'
_diffrn_detector_area_resol_mean     ?
_diffrn_reflns_number     11753
_diffrn_reflns_av_R_equivalents     0.0510
_diffrn_reflns_av_sigmaI/netI     0.0363
_diffrn_reflns_theta_min     2.25
_diffrn_reflns_theta_max     25.01
_diffrn_reflns_theta_full     25.01
_diffrn_measured_fraction_theta_max     1.000
_diffrn_measured_fraction_theta_full     1.000
_diffrn_reflns_limit_h_min     -11
_diffrn_reflns_limit_h_max     10
_diffrn_reflns_limit_k_min     -34
_diffrn_reflns_limit_k_max     42
_diffrn_reflns_limit_l_min     -8
_diffrn_reflns_limit_l_max     8
_diffrn_standards_number     ?
_diffrn_standards_interval_count     ?
_diffrn_standards_interval_time     ?
_diffrn_standards_decay_%     ?
_reflns_number_total     2234
_reflns_number_gt     1588
_reflns_threshold_expression     I>2\s(I)
_refine_ls_structure_factor_coef     Fsqd
_refine_ls_matrix_type     full
_refine_ls_R_factor_all     0.0855
_refine_ls_R_factor_gt     0.0559
_refine_ls_wR_factor_gt     0.1480
_refine_ls_wR_factor_ref     0.1734
_refine_ls_goodness_of_fit_ref     1.045
_refine_ls_restrained_S_all     1.044
_refine_ls_number_reflns     2234
_refine_ls_number_parameters     308
_refine_ls_number_restraints     1
_refine_ls_hydrogen_treatment     constr
_refine_ls_weighting_scheme     calc
_refine_ls_weighting_details
         'calc w=1/[\s^2^(Fo^2^)+(0.0941P)^2^+1.1623P] where P=(Fo^2^+2Fc^2^)/3'
_atom_sites_solution_hydrogens     geom
_atom_sites_solution_primary     direct
_atom_sites_solution_secondary     difmap
_refine_ls_shift/su_max     0.001
_refine_ls_shift/su_mean     0.000
_refine_diff_density_max     0.283
_refine_diff_density_min     -0.338
_refine_ls_extinction_method     none
_refine_ls_extinction_coef     ?
_refine_ls_abs_structure_details     ?
_refine_ls_abs_structure_Flack     ?
loop_
    _atom_type_symbol
    _atom_type_description
    _atom_type_scat_dispersion_real
    _atom_type_scat_dispersion_imag
    _atom_type_scat_source
    'C' 'C' 0.0033 0.0016
                         'International Tables Vol C Tables 4.2.6.8 and 6.1.1.4'
    'H' 'H' 0.0000 0.0000
                         'International Tables Vol C Tables 4.2.6.8 and 6.1.1.4'
    'N' 'N' 0.0061 0.0033
                         'International Tables Vol C Tables 4.2.6.8 and 6.1.1.4'
    'O' 'O' 0.0106 0.0060
                         'International Tables Vol C Tables 4.2.6.8 and 6.1.1.4'
    'F' 'F' 0.0171 0.0103
                         'International Tables Vol C Tables 4.2.6.8 and 6.1.1.4'
    'S' 'S' 0.1246 0.1234
                         'International Tables Vol C Tables 4.2.6.8 and 6.1.1.4'
_computing_data_collection     'SMART (Bruker, 1999)'
_computing_cell_refinement     'SAINT (Bruker, 1999)'
_computing_data_reduction     'SAINT (Bruker, 1999)'
_computing_structure_solution     'SHELXS97 (Sheldrick, 2008)'
_computing_structure_refinement     'SHELXL97 (Sheldrick, 2008)'
_computing_molecular_graphics     'SHELXTL (Sheldrick, 2008)'
_computing_publication_material     'SHELXTL (Sheldrick, 2008)'
loop_
    _atom_site_type_symbol
    _atom_site_label
    _atom_site_fract_x
    _atom_site_fract_y
    _atom_site_fract_z
    _atom_site_U_iso_or_equiv
    _atom_site_adp_type
    _atom_site_calc_flag
    _atom_site_refinement_flags
    _atom_site_occupancy
    _atom_site_disorder_assembly
    _atom_site_disorder_group
    F F1 0.466(3) 0.4600(11) 0.854(8) 0.105(9) Uani d P 0.69(14) A 1
    F F2 0.674(5) 0.4682(14) 0.718(5) 0.104(8) Uani d P 0.69(14) A 1
    F F3 0.612(7) 0.5030(6) 0.941(4) 0.105(7) Uani d P 0.69(14) A 1
    F F1' 0.700(8) 0.480(3) 0.754(16) 0.105(16) Uani d P 0.31(14) A 2
    F F2' 0.545(14) 0.497(2) 0.967(8) 0.104(18) Uani d P 0.31(14) A 2
    F F3' 0.504(10) 0.450(2) 0.774(16) 0.102(19) Uani d P 0.31(14) A 2
    N N1 0.6465(5) 0.21413(14) 0.2635(8) 0.0622(13) Uani d . 1 . .
    H H1 0.6501 0.2112 0.3869 0.075 Uiso calc R 1 . .
    N N2 0.8389(5) 0.34518(12) 0.5478(7) 0.0494(11) Uani d . 1 . .
    N N3 0.8691(5) 0.40422(12) 0.8224(7) 0.0513(11) Uani d . 1 . .
    O O1 0.7165(5) 0.19256(15) -0.0274(7) 0.0817(14) Uani d . 1 . .
    O O2 0.6543(5) 0.44353(11) 1.0101(7) 0.0662(12) Uani d . 1 A .
    O O3 0.0358(4) 0.28929(11) 0.6596(6) 0.0665(11) Uani d . 1 . .
    H H21 -0.0085 0.3096 0.6411 0.080 Uiso d R 1 . .
    H H22 0.0846 0.2933 0.7612 0.080 Uiso d R 1 . .
    O O4 0.9232(9) 0.21670(19) 0.7014(14) 0.156(3) Uani d . 1 . .
    H H23 0.8935 0.2089 0.8104 0.187 Uiso d R 1 . .
    H H24 0.9764 0.2354 0.7235 0.187 Uiso d R 1 . .
    S S1 0.8756(2) 0.12709(6) 0.1079(3) 0.0828(6) Uani d . 1 . .
    C C1 0.7140(6) 0.18998(17) 0.1526(9) 0.0564(15) Uani d . 1 . .
    C C2 0.7881(6) 0.15875(17) 0.2491(10) 0.0582(16) Uani d . 1 . .
    C C3 0.7965(7) 0.14968(18) 0.4386(12) 0.0702(19) Uani d . 1 . .
    H H3 0.7577 0.1639 0.5379 0.084 Uiso calc R 1 . .
    C C4 0.8706(8) 0.1163(2) 0.4675(14) 0.080(2) Uani d . 1 . .
    H H4 0.8849 0.1058 0.5890 0.096 Uiso calc R 1 . .
    C C5 0.9190(8) 0.1009(2) 0.3030(15) 0.089(3) Uani d . 1 . .
    H H5 0.9698 0.0787 0.2971 0.107 Uiso calc R 1 . .
    C C6 0.5661(6) 0.24558(17) 0.1865(10) 0.0630(16) Uani d . 1 . .
    H H6A 0.4827 0.2498 0.2668 0.076 Uiso calc R 1 . .
    H H6B 0.5333 0.2396 0.0571 0.076 Uiso calc R 1 . .
    C C7 0.6549(6) 0.28115(16) 0.1791(9) 0.0553(14) Uani d . 1 . .
    H H7A 0.7398 0.2766 0.1022 0.066 Uiso calc R 1 . .
    H H7B 0.5998 0.3003 0.1146 0.066 Uiso calc R 1 . .
    C C8 0.6999(7) 0.29530(15) 0.3773(9) 0.0565(14) Uani d . 1 . .
    H H8A 0.6156 0.2991 0.4565 0.068 Uiso calc R 1 . .
    H H8B 0.7590 0.2767 0.4400 0.068 Uiso calc R 1 . .
    C C9 0.7821(6) 0.33140(15) 0.3632(9) 0.0518(13) Uani d . 1 . .
    H H9A 0.8611 0.3280 0.2741 0.062 Uiso calc R 1 . .
    H H9B 0.7198 0.3502 0.3088 0.062 Uiso calc R 1 . .
    C C10 0.7249(6) 0.35471(16) 0.6839(9) 0.0543(14) Uani d . 1 . .
    H H10A 0.6703 0.3326 0.7145 0.065 Uiso calc R 1 . .
    H H10B 0.6608 0.3725 0.6241 0.065 Uiso calc R 1 . .
    C C11 0.7848(6) 0.37098(15) 0.8671(9) 0.0530(14) Uani d . 1 . .
    H H11A 0.7074 0.3775 0.9541 0.064 Uiso calc R 1 . .
    H H11B 0.8448 0.3527 0.9312 0.064 Uiso calc R 1 . .
    C C12 0.9850(6) 0.39461(16) 0.6932(10) 0.0576(15) Uani d . 1 . .
    H H12A 1.0473 0.3766 0.7548 0.069 Uiso calc R 1 . .
    H H12B 1.0407 0.4166 0.6633 0.069 Uiso calc R 1 . .
    C C13 0.9238(7) 0.37841(16) 0.5096(9) 0.0554(14) Uani d . 1 . .
    H H13A 0.8643 0.3969 0.4467 0.066 Uiso calc R 1 . .
    H H13B 1.0012 0.3722 0.4221 0.066 Uiso calc R 1 . .
    C C14 0.9037(6) 0.42691(14) 0.9829(9) 0.0526(14) Uani d . 1 . .
    C C15 0.7973(6) 0.44795(15) 1.0736(9) 0.0562(14) Uani d . 1 . .
    C C16 0.8248(8) 0.47043(17) 1.2283(10) 0.0705(18) Uani d . 1 . .
    H H16 0.7505 0.4830 1.2892 0.085 Uiso calc R 1 . .
    C C17 0.9637(9) 0.47451(18) 1.2945(11) 0.078(2) Uani d . 1 . .
    H H17 0.9844 0.4903 1.3973 0.094 Uiso calc R 1 . .
    C C18 1.0689(8) 0.45489(18) 1.2056(11) 0.075(2) Uani d . 1 . .
    H H18 1.1626 0.4576 1.2482 0.090 Uiso calc R 1 . .
    C C19 1.0410(7) 0.43120(16) 1.0548(11) 0.0647(17) Uani d . 1 . .
    H H19 1.1155 0.4178 0.9997 0.078 Uiso calc R 1 . .
    C C20 0.6040(10) 0.4671(2) 0.8848(15) 0.085(2) Uani d . 1 . .
loop_
    _atom_site_aniso_label
    _atom_site_aniso_U_11
    _atom_site_aniso_U_22
    _atom_site_aniso_U_33
    _atom_site_aniso_U_12
    _atom_site_aniso_U_13
    _atom_site_aniso_U_23
    F1 0.088(8) 0.111(12) 0.117(18) 0.016(7) -0.002(10) 0.010(13)
    F2 0.113(15) 0.109(16) 0.091(11) 0.022(12) -0.001(9) 0.016(10)
    F3 0.100(19) 0.091(7) 0.122(8) 0.022(8) 0.005(10) 0.012(6)
    F1' 0.09(2) 0.11(4) 0.12(3) 0.02(2) 0.00(2) 0.01(3)
    F2' 0.09(4) 0.103(19) 0.113(18) 0.03(2) 0.00(2) 0.005(14)
    F3' 0.10(2) 0.105(19) 0.11(3) 0.014(16) -0.01(2) 0.00(2)
    N1 0.071(3) 0.069(3) 0.046(3) -0.004(3) -0.001(3) 0.000(3)
    N2 0.057(2) 0.051(2) 0.040(2) 0.002(2) -0.001(2) 0.005(2)
    N3 0.056(3) 0.050(3) 0.048(3) -0.002(2) 0.003(2) 0.001(2)
    O1 0.079(3) 0.118(4) 0.047(3) 0.012(3) 0.004(2) 0.000(3)
    O2 0.066(3) 0.058(2) 0.075(3) 0.008(2) 0.007(2) 0.006(2)
    O3 0.076(3) 0.067(2) 0.056(3) 0.010(2) -0.013(2) 0.005(2)
    O4 0.181(6) 0.135(5) 0.152(7) -0.048(5) 0.062(6) -0.038(6)
    S1 0.0745(11) 0.0845(12) 0.0894(14) -0.0060(9) 0.0120(11) -0.0241(11)
    C1 0.051(3) 0.067(4) 0.051(4) -0.014(3) 0.003(3) -0.004(3)
    C2 0.051(3) 0.063(4) 0.061(4) -0.012(3) 0.001(3) -0.001(3)
    C3 0.062(4) 0.071(4) 0.077(5) -0.003(3) -0.001(4) -0.003(4)
    C4 0.064(4) 0.085(5) 0.090(6) 0.003(3) -0.006(4) 0.015(5)
    C5 0.067(4) 0.079(5) 0.121(8) -0.001(4) -0.003(5) -0.004(5)
    C6 0.060(3) 0.073(4) 0.056(4) -0.004(3) -0.007(3) -0.005(3)
    C7 0.060(3) 0.060(3) 0.046(3) 0.004(3) -0.006(3) -0.002(3)
    C8 0.059(3) 0.064(3) 0.046(3) 0.000(3) -0.001(3) 0.001(3)
    C9 0.058(3) 0.058(3) 0.039(3) 0.002(3) -0.003(3) 0.001(3)
    C10 0.055(3) 0.056(3) 0.052(3) -0.005(3) 0.008(3) -0.001(3)
    C11 0.061(3) 0.052(3) 0.046(3) -0.003(3) 0.009(3) 0.005(3)
    C12 0.057(3) 0.054(3) 0.061(4) -0.002(3) 0.007(3) 0.002(3)
    C13 0.058(3) 0.061(3) 0.047(3) 0.001(3) 0.010(3) 0.007(3)
    C14 0.067(4) 0.043(3) 0.048(3) 0.000(3) -0.006(3) 0.001(3)
    C15 0.068(4) 0.048(3) 0.053(3) 0.004(3) 0.000(3) 0.000(3)
    C16 0.092(5) 0.062(4) 0.057(4) 0.006(3) 0.006(4) -0.008(3)
    C17 0.113(6) 0.058(4) 0.064(5) -0.003(4) -0.015(4) -0.012(4)
    C18 0.086(5) 0.066(4) 0.074(5) -0.010(4) -0.020(4) 0.002(4)
    C19 0.075(4) 0.051(3) 0.069(4) -0.001(3) -0.009(4) -0.001(3)
    C20 0.076(6) 0.087(6) 0.092(7) 0.015(5) -0.003(5) 0.002(5)
_geom_special_details
;
 All esds (except the esd in the dihedral angle between two l.s. planes)
 are estimated using the full covariance matrix.  The cell esds are taken
 into account individually in the estimation of esds in distances, angles
 and torsion angles; correlations between esds in cell parameters are only
 used when they are defined by crystal symmetry.  An approximate (isotropic)
 treatment of cell esds is used for estimating esds involving l.s. planes.
;
loop_
    _geom_bond_atom_site_label_1
    _geom_bond_atom_site_label_2
    _geom_bond_site_symmetry_2
    _geom_bond_distance
    _geom_bond_publ_flag
    F1 C20 . 1.331(19) ?
    F2 C20 . 1.33(4) ?
    F3 C20 . 1.35(2) ?
    F1' C20 . 1.35(8) ?
    F2' C20 . 1.34(4) ?
    F3' C20 . 1.36(4) ?
    N1 C1 . 1.319(8) ?
    N1 C6 . 1.459(8) ?
    N1 H1 . 0.8600 ?
    N2 C13 . 1.459(7) ?
    N2 C10 . 1.463(7) ?
    N2 C9 . 1.468(8) ?
    N3 C14 . 1.415(8) ?
    N3 C12 . 1.447(7) ?
    N3 C11 . 1.465(7) ?
    O1 C1 . 1.247(8) ?
    O2 C20 . 1.300(9) ?
    O2 C15 . 1.418(7) ?
    O3 H21 . 0.8500 ?
    O3 H22 . 0.8500 ?
    O4 H23 . 0.8501 ?
    O4 H24 . 0.8500 ?
    S1 C5 . 1.694(10) ?
    S1 C2 . 1.709(7) ?
    C1 C2 . 1.480(9) ?
    C2 C3 . 1.351(10) ?
    C3 C4 . 1.400(10) ?
    C3 H3 . 0.9300 ?
    C4 C5 . 1.343(13) ?
    C4 H4 . 0.9300 ?
    C5 H5 . 0.9300 ?
    C6 C7 . 1.526(8) ?
    C6 H6A . 0.9700 ?
    C6 H6B . 0.9700 ?
    C7 C8 . 1.521(9) ?
    C7 H7A . 0.9700 ?
    C7 H7B . 0.9700 ?
    C8 C9 . 1.512(8) ?
    C8 H8A . 0.9700 ?
    C8 H8B . 0.9700 ?
    C9 H9A . 0.9700 ?
    C9 H9B . 0.9700 ?
    C10 C11 . 1.504(8) ?
    C10 H10A . 0.9700 ?
    C10 H10B . 0.9700 ?
    C11 H11A . 0.9700 ?
    C11 H11B . 0.9700 ?
    C12 C13 . 1.509(9) ?
    C12 H12A . 0.9700 ?
    C12 H12B . 0.9700 ?
    C13 H13A . 0.9700 ?
    C13 H13B . 0.9700 ?
    C14 C19 . 1.386(8) ?
    C14 C15 . 1.400(8) ?
    C15 C16 . 1.365(9) ?
    C16 C17 . 1.386(10) ?
    C16 H16 . 0.9300 ?
    C17 C18 . 1.358(10) ?
    C17 H17 . 0.9300 ?
    C18 C19 . 1.371(10) ?
    C18 H18 . 0.9300 ?
    C19 H19 . 0.9300 ?
loop_
    _geom_angle_atom_site_label_1
    _geom_angle_atom_site_label_2
    _geom_angle_atom_site_label_3
    _geom_angle_site_symmetry_1
    _geom_angle_site_symmetry_3
    _geom_angle
    _geom_angle_publ_flag
    C1 N1 C6 . . 123.0(6) ?
    C1 N1 H1 . . 118.5 ?
    C6 N1 H1 . . 118.5 ?
    C13 N2 C10 . . 108.8(4) ?
    C13 N2 C9 . . 108.5(4) ?
    C10 N2 C9 . . 111.9(4) ?
    C14 N3 C12 . . 116.7(5) ?
    C14 N3 C11 . . 115.4(5) ?
    C12 N3 C11 . . 109.8(4) ?
    C20 O2 C15 . . 118.3(6) ?
    H21 O3 H22 . . 104.0 ?
    H23 O4 H24 . . 107.0 ?
    C5 S1 C2 . . 91.7(4) ?
    O1 C1 N1 . . 122.6(7) ?
    O1 C1 C2 . . 119.8(6) ?
    N1 C1 C2 . . 117.5(6) ?
    C3 C2 C1 . . 130.3(6) ?
    C3 C2 S1 . . 111.4(5) ?
    C1 C2 S1 . . 118.2(5) ?
    C2 C3 C4 . . 112.0(7) ?
    C2 C3 H3 . . 124.0 ?
    C4 C3 H3 . . 124.0 ?
    C5 C4 C3 . . 113.6(8) ?
    C5 C4 H4 . . 123.2 ?
    C3 C4 H4 . . 123.2 ?
    C4 C5 S1 . . 111.3(6) ?
    C4 C5 H5 . . 124.3 ?
    S1 C5 H5 . . 124.3 ?
    N1 C6 C7 . . 112.4(5) ?
    N1 C6 H6A . . 109.1 ?
    C7 C6 H6A . . 109.1 ?
    N1 C6 H6B . . 109.1 ?
    C7 C6 H6B . . 109.1 ?
    H6A C6 H6B . . 107.9 ?
    C8 C7 C6 . . 113.6(5) ?
    C8 C7 H7A . . 108.8 ?
    C6 C7 H7A . . 108.8 ?
    C8 C7 H7B . . 108.8 ?
    C6 C7 H7B . . 108.8 ?
    H7A C7 H7B . . 107.7 ?
    C9 C8 C7 . . 111.8(5) ?
    C9 C8 H8A . . 109.3 ?
    C7 C8 H8A . . 109.3 ?
    C9 C8 H8B . . 109.3 ?
    C7 C8 H8B . . 109.3 ?
    H8A C8 H8B . . 107.9 ?
    N2 C9 C8 . . 114.7(5) ?
    N2 C9 H9A . . 108.6 ?
    C8 C9 H9A . . 108.6 ?
    N2 C9 H9B . . 108.6 ?
    C8 C9 H9B . . 108.6 ?
    H9A C9 H9B . . 107.6 ?
    N2 C10 C11 . . 111.1(4) ?
    N2 C10 H10A . . 109.4 ?
    C11 C10 H10A . . 109.4 ?
    N2 C10 H10B . . 109.4 ?
    C11 C10 H10B . . 109.4 ?
    H10A C10 H10B . . 108.0 ?
    N3 C11 C10 . . 109.9(5) ?
    N3 C11 H11A . . 109.7 ?
    C10 C11 H11A . . 109.7 ?
    N3 C11 H11B . . 109.7 ?
    C10 C11 H11B . . 109.7 ?
    H11A C11 H11B . . 108.2 ?
    N3 C12 C13 . . 109.1(5) ?
    N3 C12 H12A . . 109.9 ?
    C13 C12 H12A . . 109.9 ?
    N3 C12 H12B . . 109.9 ?
    C13 C12 H12B . . 109.9 ?
    H12A C12 H12B . . 108.3 ?
    N2 C13 C12 . . 111.7(5) ?
    N2 C13 H13A . . 109.3 ?
    C12 C13 H13A . . 109.3 ?
    N2 C13 H13B . . 109.3 ?
    C12 C13 H13B . . 109.3 ?
    H13A C13 H13B . . 107.9 ?
    C19 C14 C15 . . 116.0(5) ?
    C19 C14 N3 . . 123.9(5) ?
    C15 C14 N3 . . 120.0(5) ?
    C16 C15 C14 . . 122.5(6) ?
    C16 C15 O2 . . 119.1(6) ?
    C14 C15 O2 . . 118.2(5) ?
    C15 C16 C17 . . 119.9(7) ?
    C15 C16 H16 . . 120.1 ?
    C17 C16 H16 . . 120.1 ?
    C18 C17 C16 . . 118.4(7) ?
    C18 C17 H17 . . 120.8 ?
    C16 C17 H17 . . 120.8 ?
    C17 C18 C19 . . 121.9(7) ?
    C17 C18 H18 . . 119.1 ?
    C19 C18 H18 . . 119.1 ?
    C18 C19 C14 . . 121.2(6) ?
    C18 C19 H19 . . 119.4 ?
    C14 C19 H19 . . 119.4 ?
    O2 C20 F2 . . 114.8(17) ?
    O2 C20 F1 . . 109.4(10) ?
    F2 C20 F1 . . 110.2(17) ?
    O2 C20 F2' . . 113(2) ?
    O2 C20 F1' . . 115(3) ?
    F2' C20 F1' . . 107(4) ?
    O2 C20 F3 . . 114.3(11) ?
    F2 C20 F3 . . 101.2(14) ?
    F1 C20 F3 . . 106.3(10) ?
    O2 C20 F3' . . 109.3(16) ?
    F2' C20 F3' . . 109(2) ?
    F1' C20 F3' . . 103(3) ?
loop_
    _geom_torsion_atom_site_label_1
    _geom_torsion_atom_site_label_2
    _geom_torsion_atom_site_label_3
    _geom_torsion_atom_site_label_4
    _geom_torsion_site_symmetry_1
    _geom_torsion_site_symmetry_2
    _geom_torsion_site_symmetry_3
    _geom_torsion_site_symmetry_4
    _geom_torsion
    _geom_torsion_publ_flag
    C6 N1 C1 O1 . . . . 1.4(10) ?
    C6 N1 C1 C2 . . . . -178.3(5) ?
    O1 C1 C2 C3 . . . . -177.8(7) ?
    N1 C1 C2 C3 . . . . 1.9(10) ?
    O1 C1 C2 S1 . . . . 0.1(8) ?
    N1 C1 C2 S1 . . . . 179.8(4) ?
    C5 S1 C2 C3 . . . . 1.7(6) ?
    C5 S1 C2 C1 . . . . -176.6(5) ?
    C1 C2 C3 C4 . . . . 176.2(6) ?
    S1 C2 C3 C4 . . . . -1.8(8) ?
    C2 C3 C4 C5 . . . . 1.0(9) ?
    C3 C4 C5 S1 . . . . 0.3(9) ?
    C2 S1 C5 C4 . . . . -1.1(6) ?
    C1 N1 C6 C7 . . . . -94.7(7) ?
    N1 C6 C7 C8 . . . . -64.5(7) ?
    C6 C7 C8 C9 . . . . -177.6(5) ?
    C13 N2 C9 C8 . . . . 175.9(5) ?
    C10 N2 C9 C8 . . . . -64.1(6) ?
    C7 C8 C9 N2 . . . . -175.3(5) ?
    C13 N2 C10 C11 . . . . -56.7(6) ?
    C9 N2 C10 C11 . . . . -176.5(4) ?
    C14 N3 C11 C10 . . . . 166.0(5) ?
    C12 N3 C11 C10 . . . . -59.6(6) ?
    N2 C10 C11 N3 . . . . 58.4(6) ?
    C14 N3 C12 C13 . . . . -166.8(5) ?
    C11 N3 C12 C13 . . . . 59.4(6) ?
    C10 N2 C13 C12 . . . . 57.5(6) ?
    C9 N2 C13 C12 . . . . 179.4(5) ?
    N3 C12 C13 N2 . . . . -59.5(6) ?
    C12 N3 C14 C19 . . . . -19.7(8) ?
    C11 N3 C14 C19 . . . . 111.5(6) ?
    C12 N3 C14 C15 . . . . 157.5(5) ?
    C11 N3 C14 C15 . . . . -71.3(6) ?
    C19 C14 C15 C16 . . . . -2.3(9) ?
    N3 C14 C15 C16 . . . . -179.7(5) ?
    C19 C14 C15 O2 . . . . -177.7(5) ?
    N3 C14 C15 O2 . . . . 4.9(8) ?
    C20 O2 C15 C16 . . . . 88.0(8) ?
    C20 O2 C15 C14 . . . . -96.5(7) ?
    C14 C15 C16 C17 . . . . 3.4(10) ?
    O2 C15 C16 C17 . . . . 178.8(6) ?
    C15 C16 C17 C18 . . . . -1.9(10) ?
    C16 C17 C18 C19 . . . . -0.5(11) ?
    C17 C18 C19 C14 . . . . 1.6(10) ?
    C15 C14 C19 C18 . . . . -0.2(9) ?
    N3 C14 C19 C18 . . . . 177.1(6) ?
    C15 O2 C20 F2 . . . . 60(3) ?
    C15 O2 C20 F1 . . . . -176(3) ?
    C15 O2 C20 F2' . . . . -89(7) ?
    C15 O2 C20 F1' . . . . 34(6) ?
    C15 O2 C20 F3 . . . . -57(3) ?
    C15 O2 C20 F3' . . . . 150(7) ?
loop_
    _geom_hbond_atom_site_label_D
    _geom_hbond_atom_site_label_H
    _geom_hbond_atom_site_label_A
    _geom_hbond_site_symmetry_A
    _geom_hbond_distance_DH
    _geom_hbond_distance_HA
    _geom_hbond_distance_DA
    _geom_hbond_angle_DHA
    N1 H1 O3 3 0.86 2.17 2.929(5) 148
    O3 H21 N2 1_455 0.85 2.02 2.835(4) 160
    O3 H22 O1 3_456 0.85 1.98 2.822(5) 171
    O4 H23 O1 1_556 0.85 2.09 2.830(7) 146
    O4 H24 O3 1_655 0.85 2.07 2.831(6) 150
data_global
_journal_date_recd_electronic     2010-11-01
_journal_date_accepted     2010-12-09
_journal_name_full     'Acta Crystallographica, Section E'
_journal_year     2011
_journal_volume     67
_journal_issue      1
_journal_page_first     o125
_journal_page_last     o125
_journal_paper_category     QO
_journal_coeditor_code     BG2379
_publ_contact_author_name     'Jin Cai'
_publ_contact_author_address
;
School of Chemistry and Chemical Engineering
Institute of Pharmaceutical Engineering
Southeast University
Nanjing 210096
People's Republic of China
;
_publ_contact_author_email     'cpu_cj@hotmail.com'
_publ_contact_author_fax     '0086-025-83563696'
_publ_contact_author_phone     '0086-025-83563696'
_publ_section_title
;\
<i>N</i>-(4-{4-[2-(Trifluoromethoxy)phenyl]piperazin-1-yl}butyl)thiophene-2-\
carboxamide dihydrate
;
loop_
    _publ_author_name
    _publ_author_footnote
    _publ_author_address
    'Cai, Jin' .
;
School of Chemistry and Chemical Engineering
Institute of Pharmaceutical Engineering
Southeast University
Nanjing 210096
People's Republic of China
;
