# Supplementary material for: N-(4-{4-[2-(Trifluoro­meth­oxy)phen­yl]piperazin-1-yl}but­yl)thio­phene-2-carboxamide dihydrate
Source: Acta Crystallogr Sect E Struct Rep Online. 2010 Dec 15;67(Pt 1):o125. doi: 10.1107/S160053681005155X (PMC3050331; doi:10.1107/S160053681005155X)
Supplement: Supplementary file 2 [file e-67-0o125-Isup2.hkl]

# 
# h,k,l, Fc-squared, Fo-squared, sigma(Fo-squared) and status flag 
# 
data_I
_shelx_title ' 060429b in Pna2(1)' 
_shelx_refln_list_code          4 
_shelx_F_calc_maximum      149.66 
_exptl_crystal_F_000       976.00 
_reflns_d_resolution_high  0.8406 
 
loop_ 
 _symmetry_equiv_pos_as_xyz 
 'x, y, z' 
 '-x, -y, z+1/2' 
 'x+1/2, -y+1/2, z' 
 '-x+1/2, y+1/2, z+1/2' 
 
_cell_length_a     9.3611 
_cell_length_b    35.9657 
_cell_length_c     6.9102 
_cell_angle_alpha  90.000 
_cell_angle_beta   90.000 
_cell_angle_gamma  90.000 
 
_shelx_F_squared_multiplier     1.000 
 
loop_ 
 _refln_index_h 
 _refln_index_k 
 _refln_index_l 
 _refln_F_squared_calc 
 _refln_F_squared_meas 
 _refln_F_squared_sigma 
 _refln_observed_status 
   2   0   0     1083.16     1474.96     41.71 o 
   4   0   0     1411.44     1432.93     78.18 o 
   6   0   0       91.96      118.04     11.38 o 
   8   0   0        0.67       -4.79      9.82 o 
  10   0   0       11.44       21.14     15.59 o 
   1   1   0       13.29        9.13      1.77 o 
   2   1   0     1391.84     1230.16     36.58 o 
   3   1   0     2818.49     2620.71     45.87 o 
   4   1   0      162.92      117.41      5.47 o 
   5   1   0      481.89      426.15     12.49 o 
   6   1   0      705.95      611.68     17.02 o 
   7   1   0      172.63      190.57     12.86 o 
   8   1   0       58.68       33.53      9.78 o 
   9   1   0       26.25        0.10      9.70 o 
  10   1   0       15.56        9.13     10.14 o 
  11   1   0        1.31        1.94     10.85 o 
   1   2   0     1083.44     1179.74     27.17 o 
   2   2   0     5786.01     7004.97    117.46 o 
   3   2   0     2746.58     2275.04     40.14 o 
   4   2   0      797.50      881.16     17.99 o 
   5   2   0      327.24      371.33     11.43 o 
   6   2   0       46.65       52.04      7.12 o 
   7   2   0       82.22       63.80      8.20 o 
   8   2   0        8.25        3.08      6.45 o 
   9   2   0       13.59        4.71     11.29 o 
  10   2   0        2.13        2.10      9.76 o 
  11   2   0       20.45       19.76     11.49 o 
   1   3   0     1054.02     1353.26     24.00 o 
   2   3   0    21633.88    20644.20    383.31 o 
   3   3   0       99.07      141.48      5.07 o 
   4   3   0       13.12       18.08      3.09 o 
   5   3   0      361.17      286.93      9.61 o 
   6   3   0        1.16       -0.30      4.42 o 
   7   3   0        8.45        7.86      5.54 o 
   8   3   0       18.56        9.57      6.97 o 
   9   3   0       12.13        3.92      9.38 o 
  10   3   0       47.03       57.23     12.89 o 
  11   3   0        0.06       -7.03     10.62 o 
   0   4   0      878.47     1045.48     39.56 o 
   1   4   0    11270.76    11188.04    189.76 o 
   2   4   0     4712.82     5095.45    109.04 o 
   3   4   0        4.04       14.70      2.45 o 
   4   4   0      541.47      551.78     13.80 o 
   5   4   0      206.59      227.66      8.53 o 
   6   4   0       69.32       88.48      8.68 o 
   7   4   0        0.00        3.63      5.55 o 
   8   4   0      286.06      247.39     20.58 o 
   9   4   0        0.98       -5.27      8.52 o 
  10   4   0       24.72       31.02     11.85 o 
  11   4   0       20.98       21.39     12.93 o 
   1   5   0      643.52      481.24      9.05 o 
   2   5   0    21024.71    21318.95    352.03 o 
   3   5   0      335.66      350.30      9.13 o 
   4   5   0      591.16      508.50     20.80 o 
   5   5   0       66.00       57.24     11.76 o 
   6   5   0      152.46      164.88      9.43 o 
   7   5   0        4.25        1.82      5.50 o 
   8   5   0       30.22       14.81      7.37 o 
   9   5   0        1.80        7.18      7.71 o 
  10   5   0        0.84        2.42     10.09 o 
  11   5   0       20.16       10.53     12.07 o 
   0   6   0     1182.04     1283.52     35.77 o 
   1   6   0     2266.77     2592.98     39.90 o 
   2   6   0    17938.37    17327.48    286.45 o 
   3   6   0        5.95        7.31      2.25 o 
   4   6   0     1522.88     1585.52     33.15 o 
   5   6   0     4761.54     4789.08     93.50 o 
   6   6   0       10.95       19.55      4.97 o 
   7   6   0      137.60      187.81     10.54 o 
   8   6   0       20.13       29.79      8.08 o 
   9   6   0        4.60       -2.36      7.45 o 
  10   6   0       29.87       23.48     12.49 o 
  11   6   0        7.28        7.83     11.33 o 
   1   7   0     5064.01     6201.42    102.88 o 
   2   7   0    11407.90    10988.83    182.46 o 
   3   7   0      670.91      590.92     12.16 o 
   4   7   0        1.03        6.56      3.09 o 
   5   7   0       53.84       65.62      5.91 o 
   6   7   0      679.44      774.37     19.94 o 
   7   7   0       51.11       57.39      6.68 o 
   8   7   0       51.05       53.96     10.82 o 
   9   7   0      213.66      250.54     15.73 o 
  10   7   0       31.65       22.50     13.28 o 
   0   8   0      236.55      206.77      7.36 o 
   1   8   0     7030.56     6338.14    135.59 o 
   2   8   0     1350.25     1408.08     25.11 o 
   3   8   0      523.94      436.40      9.70 o 
   4   8   0     1994.63     1915.35     34.80 o 
   5   8   0        0.82        2.74      3.76 o 
   6   8   0      140.18      152.38      9.04 o 
   7   8   0       70.91       38.75      6.19 o 
   8   8   0      176.76      183.06     13.58 o 
   9   8   0        0.00        1.91      7.27 o 
  10   8   0        0.43       -4.39     17.34 o 
   1   9   0      566.40      473.12     10.50 o 
   2   9   0     2930.35     3044.84     52.11 o 
   3   9   0     2617.60     2682.98     46.74 o 
   4   9   0     1491.54     1673.11     30.87 o 
   5   9   0     1022.30      876.99     19.43 o 
   6   9   0      280.66      328.56      9.79 o 
   7   9   0       56.31       51.77      6.90 o 
   8   9   0       15.47       16.11      7.69 o 
   9   9   0        5.07       -0.78      7.47 o 
  10   9   0       48.86       53.54     10.85 o 
   0  10   0       32.69       46.68      9.37 o 
   1  10   0      177.15      152.50      4.98 o 
   2  10   0     1816.48     1798.07     31.76 o 
   3  10   0     5731.75     5568.91     94.34 o 
   4  10   0      243.32      238.10      7.19 o 
   5  10   0      908.85      839.71     17.90 o 
   6  10   0       74.41       84.55      6.08 o 
   7  10   0      292.38      226.96     10.17 o 
   8  10   0      105.92       71.74      9.91 o 
   9  10   0      110.88      104.86     11.84 o 
  10  10   0        2.19        5.28      8.56 o 
   1  11   0     1697.26     1401.70     27.90 o 
   2  11   0       12.15        6.40      1.85 o 
   3  11   0     1988.99     1970.51     35.27 o 
   4  11   0     4596.87     4822.85     82.70 o 
   5  11   0       92.88       69.28      5.10 o 
   6  11   0      547.95      456.67     12.13 o 
   7  11   0      240.19      222.68     10.19 o 
   8  11   0       86.00       88.26     10.45 o 
   9  11   0      115.86      140.20     13.40 o 
  10  11   0        0.75       -9.48      7.05 o 
   0  12   0    22397.41    19699.42    624.00 o 
   1  12   0      356.01      364.69      8.87 o 
   2  12   0       61.34       65.71      5.02 o 
   3  12   0     1498.67     1427.03     30.95 o 
   4  12   0      449.40      360.61      9.38 o 
   5  12   0       93.34      107.27      8.30 o 
   6  12   0      214.41      197.96     12.99 o 
   7  12   0       89.54       93.52      8.35 o 
   8  12   0       12.44       31.51      7.98 o 
   9  12   0        4.79       15.51      8.35 o 
  10  12   0        0.03      -11.91      7.94 o 
   1  13   0      265.88      277.92     14.45 o 
   2  13   0     1209.86     1532.70     30.16 o 
   3  13   0       11.91        4.83      2.40 o 
   4  13   0       94.58      101.35      5.47 o 
   5  13   0     1148.50     1146.09     23.18 o 
   6  13   0       50.53       57.12      5.38 o 
   7  13   0      660.68      657.57     19.04 o 
   8  13   0      210.83      199.42     13.29 o 
   9  13   0       24.28       21.24      8.11 o 
  10  13   0        3.35        1.35      8.16 o 
   0  14   0      557.75      572.58     18.37 o 
   1  14   0     1665.58     1683.33     45.37 o 
   2  14   0      331.98      372.42      8.69 o 
   3  14   0      595.21      668.59     14.09 o 
   4  14   0      153.08      132.68      6.63 o 
   5  14   0      157.34      180.69      6.83 o 
   6  14   0       10.30       13.52      4.25 o 
   7  14   0       31.07       54.88      7.27 o 
   8  14   0        1.23       -1.41      5.80 o 
   9  14   0      171.29      164.17     17.58 o 
  10  14   0        6.96       15.78      9.52 o 
   1  15   0      154.45      204.78     11.28 o 
   2  15   0        4.65        4.00      1.97 o 
   3  15   0      747.53      835.46     16.94 o 
   4  15   0       11.30       12.91      3.19 o 
   5  15   0      113.45      133.35      7.52 o 
   6  15   0       30.57       38.03      5.26 o 
   7  15   0      429.17      404.14     14.71 o 
   8  15   0        9.07        8.50      6.43 o 
   9  15   0        0.88        3.25      7.66 o 
  10  15   0       36.59       17.66     11.32 o 
   0  16   0      661.37      568.82     18.76 o 
   1  16   0       46.76       39.28      7.49 o 
   2  16   0      106.38      100.76      4.05 o 
   3  16   0       33.82       29.73      3.40 o 
   4  16   0       49.47       65.42      4.75 o 
   5  16   0       99.16       86.07     10.87 o 
   6  16   0      419.29      451.92     12.41 o 
   7  16   0       49.63       76.30      9.88 o 
   8  16   0       20.32        4.21      6.25 o 
   9  16   0       28.04       26.70      9.18 o 
  10  16   0        4.58       -8.60     13.19 o 
   1  17   0      633.17      691.40     15.81 o 
   2  17   0        9.88       11.35      2.54 o 
   3  17   0      161.79      208.00      6.45 o 
   4  17   0      102.84      100.55      5.71 o 
   5  17   0      637.50      615.90     14.58 o 
   6  17   0     1155.32     1225.74     27.09 o 
   7  17   0     1020.90      899.48     23.79 o 
   8  17   0       44.36       22.64     10.27 o 
   9  17   0       34.50       18.80     22.55 o 
  10  17   0        5.31        0.93     11.01 o 
   0  18   0      248.17      265.64     11.17 o 
   1  18   0      327.20      337.53      9.31 o 
   2  18   0      200.74      171.74      5.46 o 
   3  18   0        0.03       -1.30      2.44 o 
   4  18   0      213.87      242.05      7.59 o 
   5  18   0     1179.44     1176.55     24.09 o 
   6  18   0       43.82       63.35      7.12 o 
   7  18   0       40.45       95.09     10.82 o 
   8  18   0       19.91       12.22      7.76 o 
   9  18   0       82.49       67.22     14.76 o 
  10  18   0        9.98        9.12     17.32 o 
   1  19   0       69.79       72.67      7.15 o 
   2  19   0      601.20      537.58     11.82 o 
   3  19   0        5.47        0.85      2.71 o 
   4  19   0       47.03       60.64      4.91 o 
   5  19   0       72.27       63.19      6.35 o 
   6  19   0       13.67       13.19      4.82 o 
   7  19   0      464.81      452.21     18.26 o 
   8  19   0      371.75      375.60     21.33 o 
   9  19   0        0.14        5.06     10.42 o 
   0  20   0      164.72      156.64      8.59 o 
   1  20   0       33.55       48.12      4.86 o 
   2  20   0       36.71       40.37      5.38 o 
   3  20   0      149.81      149.63      5.73 o 
   4  20   0      329.54      261.65      8.17 o 
   5  20   0        2.26       -2.24      3.55 o 
   6  20   0       20.10       15.86      4.82 o 
   7  20   0       13.62       28.55     13.77 o 
   8  20   0       73.71      115.48     13.35 o 
   9  20   0        6.71        3.73     15.46 o 
   1  21   0      334.07      309.89      9.22 o 
   2  21   0      158.27      146.01      5.36 o 
   3  21   0      754.85      651.15     14.59 o 
   4  21   0       52.05       56.81      4.91 o 
   5  21   0        4.18        2.15      3.86 o 
   6  21   0        0.06       -6.55      4.37 o 
   7  21   0       18.96       11.28      9.84 o 
   8  21   0        0.60       -0.10      7.49 o 
   9  21   0       16.85       30.91     16.44 o 
   0  22   0      553.37      594.84     21.54 o 
   1  22   0        3.76       21.30      4.16 o 
   2  22   0       14.37       27.11      3.58 o 
   3  22   0      448.10      416.06     10.71 o 
   4  22   0       61.84       88.88      6.09 o 
   5  22   0      201.66      201.96      8.84 o 
   6  22   0       14.96       10.69      5.45 o 
   7  22   0        0.24       -1.16      6.67 o 
   8  22   0       36.67       44.72     12.56 o 
   9  22   0      204.28      247.55     31.23 o 
   1  23   0      799.48      724.32     20.52 o 
   2  23   0       17.79       20.42      3.47 o 
   3  23   0       63.13       65.61      5.10 o 
   4  23   0       88.52       71.36      6.50 o 
   5  23   0      110.75      117.80      8.42 o 
   6  23   0        0.54       -4.61      4.72 o 
   7  23   0      131.83      110.34     13.99 o 
   8  23   0       26.31       39.45     11.63 o 
   9  23   0        8.28        7.71     15.39 o 
   0  24   0      849.57      820.51     27.31 o 
   1  24   0       33.92       46.65      5.97 o 
   2  24   0      274.76      241.54      8.53 o 
   3  24   0      585.08      552.16     16.24 o 
   4  24   0      217.82      200.62      8.61 o 
   5  24   0       21.29       11.10      4.90 o 
   6  24   0       59.60       65.44      7.36 o 
   7  24   0       11.76        8.12      9.36 o 
   8  24   0        0.11        2.39     10.45 o 
   9  24   0        1.02       23.86     18.17 o 
   1  25   0       34.90       39.42      6.18 o 
   2  25   0        0.99        4.46      4.58 o 
   3  25   0       13.47       23.05      7.28 o 
   4  25   0       94.03       91.96     13.53 o 
   5  25   0        5.06       -0.80      4.72 o 
   6  25   0        2.51       -4.71      5.96 o 
   7  25   0       46.98       59.06     11.90 o 
   8  25   0      113.46      135.62     16.68 o 
   9  25   0       44.16       62.32     20.98 o 
   0  26   0       56.93       86.56     14.56 o 
   1  26   0      105.97      143.16     12.20 o 
   2  26   0        5.48       11.76      5.28 o 
   3  26   0      290.71      260.16      9.88 o 
   4  26   0       13.97       12.53      5.17 o 
   5  26   0       44.68       47.30      7.55 o 
   6  26   0       43.11       24.42     10.77 o 
   7  26   0       27.69       31.95      9.84 o 
   8  26   0        6.76       17.27     11.33 o 
   1  27   0        0.74       10.67      6.88 o 
   2  27   0      321.57      296.07     12.51 o 
   3  27   0        5.94       18.74      5.24 o 
   4  27   0       35.60       32.64      6.87 o 
   5  27   0       15.42        6.72      6.09 o 
   6  27   0        7.37        8.09      7.97 o 
   7  27   0       66.77       90.47     18.68 o 
   8  27   0        4.68       11.14     11.01 o 
   0  28   0        5.28        6.25      9.75 o 
   1  28   0      395.96      389.12     18.66 o 
   2  28   0      606.99      620.09     19.90 o 
   3  28   0       91.59      111.05      8.31 o 
   4  28   0       23.97       15.22      6.23 o 
   5  28   0        4.48        0.27      5.92 o 
   6  28   0        1.16       -3.95      8.11 o 
   7  28   0        0.39        8.19      9.34 o 
   8  28   0        0.62        5.43     10.81 o 
   1  29   0       68.31       79.59     11.05 o 
   2  29   0      246.65      278.53     16.00 o 
   3  29   0       23.40       19.09      7.14 o 
   4  29   0        0.05       -3.84      5.73 o 
   5  29   0        0.01        5.48      6.19 o 
   6  29   0        1.93        6.64      8.59 o 
   7  29   0       43.40       87.46     14.38 o 
   8  29   0        0.42        6.84     10.95 o 
   0  30   0        2.11      -11.10      8.54 o 
   1  30   0       15.06       28.81     12.12 o 
   2  30   0       20.55       29.28      8.85 o 
   3  30   0      149.90      138.94     13.81 o 
   4  30   0        1.46       -7.66      5.67 o 
   5  30   0        2.40        7.81      6.85 o 
   6  30   0        9.62       15.82      9.65 o 
   7  30   0       68.61       89.50     24.47 o 
   1  31   0      105.15      106.56     12.83 o 
   2  31   0        1.82       -1.28      7.91 o 
   3  31   0        5.01        3.77      7.66 o 
   4  31   0        1.84        6.83      8.04 o 
   5  31   0      163.63      209.97     14.09 o 
   6  31   0       10.35       13.47      9.51 o 
   7  31   0        8.41        7.85      9.89 o 
   0  32   0      770.39      754.88     42.10 o 
   1  32   0       54.98       70.60     12.31 o 
   2  32   0       19.38       17.17      9.20 o 
   3  32   0        9.37       14.08      8.09 o 
   4  32   0      233.78      235.33     15.30 o 
   5  32   0        0.03       -4.40     12.68 o 
   6  32   0       10.57        5.22      9.48 o 
   7  32   0        3.88        4.62     15.05 o 
   1  33   0        4.01       10.29      8.47 o 
   2  33   0      127.14      127.26     14.62 o 
   3  33   0       19.12       12.39      8.54 o 
   4  33   0        9.87       18.51      9.08 o 
   5  33   0        0.61        3.47     12.06 o 
   6  33   0       25.99       37.49     17.36 o 
   7  33   0        5.46       10.27     14.92 o 
   0  34   0       24.23       29.68     13.52 o 
   1  34   0      111.67      129.91     14.85 o 
   2  34   0       18.71       26.43      9.47 o 
   3  34   0        2.02       -9.19      8.04 o 
   4  34   0        1.63      -11.00      9.04 o 
   5  34   0       29.11       18.08      9.74 o 
   6  34   0        6.70       21.99     15.64 o 
   1  35   0       93.75      114.24     34.48 o 
   2  35   0       26.12       18.75      9.59 o 
   3  35   0        6.14        3.24      8.76 o 
   4  35   0        5.75       -3.60     18.75 o 
   5  35   0        0.00       -6.60     15.42 o 
   6  35   0       39.09       31.70     15.68 o 
   0  36   0       56.78       33.63     15.59 o 
   1  36   0       50.71       49.28     11.38 o 
   2  36   0       44.39       33.82     11.07 o 
   3  36   0        2.23       14.32      9.61 o 
   4  36   0       21.37        4.70      9.12 o 
   5  36   0        5.65       17.66     25.92 o 
   6  36   0        9.06       14.58     15.14 o 
   1  37   0        0.03        3.02     10.14 o 
   2  37   0      133.48      100.86     21.77 o 
   3  37   0        0.14       -7.35      8.86 o 
   4  37   0       10.45       -0.50      9.91 o 
   5  37   0       64.10       41.10     11.48 o 
   0  38   0       99.66      179.96     25.32 o 
   1  38   0        3.83       -4.97      9.69 o 
   2  38   0        0.33       19.39     10.65 o 
   3  38   0        5.87       -0.07     10.55 o 
   4  38   0        0.06       -0.13      9.77 o 
   5  38   0        3.14        0.54     13.46 o 
   1  39   0        0.97       -0.60     11.43 o 
   2  39   0       41.69       52.84     23.80 o 
   3  39   0        1.99       -0.69      9.41 o 
   4  39   0        1.79        0.90      9.92 o 
   0  40   0      149.35      149.81     24.73 o 
   1  40   0        7.00        1.74     10.34 o 
   2  40   0        0.07        6.25     10.06 o 
   3  40   0        0.08       -7.37      9.35 o 
   1  41   0       23.34        2.26     10.44 o 
   2  41   0       45.51       37.10     12.08 o 
   3  41   0        2.47       -2.65     10.41 o 
   0  42   0       34.73       62.81     19.84 o 
   1  42   0       43.31       33.25     12.66 o 
   2  42   0        5.43       14.16     12.70 o 
   2   0   1     5291.59     4961.75    109.47 o 
   4   0   1      542.19      456.20     14.23 o 
   6   0   1      179.70      159.15      9.00 o 
   8   0   1      163.07      224.53     13.92 o 
  10   0   1       42.56       45.58     12.40 o 
   0   1   1     3665.68     4225.98    114.30 o 
   1   1   1     8491.98     8140.08    130.74 o 
   2   1   1     4228.41     3943.64     56.82 o 
   3   1   1      888.07      951.29     16.18 o 
   4   1   1     1007.63      902.21     15.35 o 
   5   1   1      629.16      649.03     13.80 o 
   6   1   1       29.21       30.11      4.37 o 
   7   1   1      222.65      244.11      8.61 o 
   8   1   1       58.34       55.65      6.34 o 
   9   1   1       13.05       13.94      5.70 o 
  10   1   1        1.68       -4.54      6.99 o 
  11   1   1        7.11       -2.45      8.18 o 
   1   2   1     2088.47     2305.30     42.41 o 
   2   2   1     8420.00     8413.91    118.86 o 
   3   2   1      432.90      483.29      8.54 o 
   4   2   1     1641.97     1464.65     27.89 o 
   5   2   1      620.74      507.40     10.41 o 
   6   2   1      202.19      202.90      7.16 o 
   7   2   1      643.23      626.07     14.99 o 
   8   2   1       64.03       56.41      6.27 o 
   9   2   1       74.77       78.41      8.25 o 
  10   2   1       23.63       18.12      7.20 o 
  11   2   1        0.34       -9.09      8.09 o 
   0   3   1     7520.44     8060.35    327.92 o 
   1   3   1    11596.57    11779.52    194.31 o 
   2   3   1     1297.86     1044.50     15.18 o 
   3   3   1      612.60      584.76      8.88 o 
   4   3   1      545.56      507.26     13.69 o 
   5   3   1      316.91      355.70      9.59 o 
   6   3   1      305.34      248.08      7.97 o 
   7   3   1       89.28       87.93      6.43 o 
   8   3   1       34.97       45.62      6.34 o 
   9   3   1       13.54        7.36      5.84 o 
  10   3   1        2.00        0.84      6.46 o 
  11   3   1        8.41        5.29      8.76 o 
   1   4   1     2719.00     3202.18     46.93 o 
   2   4   1     2815.49     2692.14     34.52 o 
   3   4   1      209.84      197.49      4.13 o 
   4   4   1      236.37      148.32      4.68 o 
   5   4   1     1065.51     1048.97     18.41 o 
   6   4   1      505.34      464.55     10.45 o 
   7   4   1       39.33       33.73      5.07 o 
   8   4   1       81.16       83.12      7.87 o 
   9   4   1       38.61       34.52      6.92 o 
  10   4   1       29.58       28.58      7.53 o 
  11   4   1        3.46       -3.93      7.80 o 
   0   5   1    18364.92    16640.73    274.60 o 
   1   5   1     5071.08     5119.75     67.91 o 
   2   5   1       19.61        9.53      2.04 o 
   3   5   1     6500.62     5921.78     70.80 o 
   4   5   1       33.35       26.14      2.32 o 
   5   5   1      197.99      166.91      4.39 o 
   6   5   1       24.49       30.21      3.86 o 
   7   5   1        3.74        1.74      3.79 o 
   8   5   1      166.43      198.50     10.91 o 
   9   5   1       60.10       59.03     10.17 o 
  10   5   1       33.68       44.47      8.15 o 
   1   6   1    20268.69    18112.45    223.04 o 
   2   6   1     6099.41     6069.05     68.70 o 
   3   6   1     1750.05     1855.59     24.66 o 
   4   6   1      475.27      540.06      8.47 o 
   5   6   1       26.65       27.20      2.67 o 
   6   6   1       92.28       91.81      4.79 o 
   7   6   1      103.22      108.36      7.86 o 
   8   6   1       88.62      110.87      8.68 o 
   9   6   1       44.87       54.43      7.65 o 
  10   6   1       24.67       22.45      7.27 o 
   0   7   1     1946.58     2228.26     49.67 o 
   1   7   1     6622.26     6122.36     86.29 o 
   2   7   1     1890.67     2157.51     25.30 o 
   3   7   1     1566.41     1726.12     22.01 o 
   4   7   1      745.03      769.47     11.29 o 
   5   7   1      849.07      874.51     13.02 o 
   6   7   1       27.66       20.22      3.45 o 
   7   7   1       17.74       27.12      5.11 o 
   8   7   1       16.83       11.62      5.49 o 
   9   7   1       30.84       36.79      6.91 o 
  10   7   1       10.08       14.22      7.17 o 
   1   8   1    11713.30    12387.42    278.04 o 
   2   8   1     1949.37     1894.98     22.45 o 
   3   8   1      244.03      255.03      4.95 o 
   4   8   1     1441.78     1498.62     20.90 o 
   5   8   1      555.06      466.05      8.58 o 
   6   8   1      140.41      112.80      5.48 o 
   7   8   1       30.42       31.67      4.63 o 
   8   8   1        6.75        1.60      4.91 o 
   9   8   1        0.96        2.21      5.80 o 
  10   8   1       53.93       58.10      8.73 o 
   0   9   1      641.73      664.60     19.61 o 
   1   9   1       96.49       93.08      4.73 o 
   2   9   1     4167.05     4144.54     53.73 o 
   3   9   1      231.00      249.53      5.12 o 
   4   9   1      279.92      273.22      5.73 o 
   5   9   1      379.09      371.34      7.41 o 
   6   9   1        7.45        7.55      3.04 o 
   7   9   1       97.05       84.88      6.05 o 
   8   9   1       28.06       22.75      6.03 o 
   9   9   1       39.58       22.98      7.00 o 
  10   9   1        6.08       14.00      6.92 o 
   1  10   1     4983.24     5184.63     68.85 o 
   2  10   1      447.76      450.64      9.00 o 
   3  10   1      226.71      267.47      6.95 o 
   4  10   1     3347.84     3264.07     40.45 o 
   5  10   1      316.08      285.86      6.87 o 
   6  10   1       18.67       19.62      3.45 o 
   7  10   1        7.83        2.14      3.73 o 
   8  10   1      118.74      131.89      9.41 o 
   9  10   1       46.61       37.44      7.31 o 
  10  10   1       76.21       68.33      8.44 o 
   0  11   1     1478.53     1223.87     24.75 o 
   1  11   1      703.82      715.23     16.14 o 
   2  11   1     4208.63     4358.83     53.72 o 
   3  11   1     3525.79     3645.26     46.97 o 
   4  11   1     1296.60     1460.16     19.52 o 
   5  11   1       61.77       65.61      3.70 o 
   6  11   1       39.88       46.38      5.78 o 
   7  11   1      167.24      195.00      7.98 o 
   8  11   1       53.71       52.12      6.05 o 
   9  11   1       22.09        9.87      6.25 o 
  10  11   1        7.86        8.35      6.95 o 
   1  12   1      298.16      286.47      6.45 o 
   2  12   1     1012.68     1149.03     15.09 o 
   3  12   1     2802.93     2867.76     35.54 o 
   4  12   1      309.54      368.68      6.73 o 
   5  12   1      362.26      337.91      6.72 o 
   6  12   1      426.35      464.89      9.50 o 
   7  12   1      185.65      198.93      7.90 o 
   8  12   1       40.92       30.25      7.33 o 
   9  12   1       13.59        7.48      6.08 o 
  10  12   1       30.38       15.33      7.91 o 
   0  13   1     2399.68     2462.69     47.89 o 
   1  13   1      951.03     1059.19     16.91 o 
   2  13   1     1203.92     1228.68     17.90 o 
   3  13   1      476.77      497.88      7.94 o 
   4  13   1     2068.91     2108.34     35.92 o 
   5  13   1      200.40      200.71      5.00 o 
   6  13   1      419.50      424.20     10.55 o 
   7  13   1      101.47      124.79      6.98 o 
   8  13   1      116.78      129.98      8.00 o 
   9  13   1       16.79        7.28      6.26 o 
  10  13   1        1.35       -2.79      7.00 o 
   1  14   1      705.49      539.50      9.76 o 
   2  14   1     1042.52     1007.83     15.80 o 
   3  14   1       97.38       93.58      3.40 o 
   4  14   1      728.75      685.48     10.61 o 
   5  14   1     1024.96      982.88     14.56 o 
   6  14   1      125.40      155.67      6.77 o 
   7  14   1      164.56      181.14      7.54 o 
   8  14   1      100.42      100.75      7.10 o 
   9  14   1        7.59        3.50      6.73 o 
  10  14   1       26.62       13.13      8.46 o 
   0  15   1     5328.80     4960.85     94.13 o 
   1  15   1       40.80       37.80      2.91 o 
   2  15   1     1207.94     1405.86     19.34 o 
   3  15   1      176.28      154.16      4.54 o 
   4  15   1      132.04      122.76      4.09 o 
   5  15   1       31.62       60.11      4.98 o 
   6  15   1      334.96      289.23      7.28 o 
   7  15   1       57.60       72.56      5.26 o 
   8  15   1       15.32       21.54      5.25 o 
   9  15   1        7.68        0.89      6.30 o 
  10  15   1        0.72        2.38      7.72 o 
   1  16   1      342.64      277.91      6.30 o 
   2  16   1      232.90      281.32     18.85 o 
   3  16   1      113.77      136.34      3.79 o 
   4  16   1      211.23      226.14      5.10 o 
   5  16   1      119.96      134.70      4.80 o 
   6  16   1     1244.94     1145.75     18.27 o 
   7  16   1      107.53      119.70      6.23 o 
   8  16   1      121.98      152.42      9.33 o 
   9  16   1       11.39       -3.92      6.17 o 
  10  16   1        3.46        1.88      9.97 o 
   0  17   1     3671.18     3947.49     75.88 o 
   1  17   1      431.69      422.78      8.46 o 
   2  17   1     2375.56     2287.73     30.34 o 
   3  17   1      782.60      750.87     10.65 o 
   4  17   1        6.69        4.34      2.22 o 
   5  17   1      328.65      309.53      6.59 o 
   6  17   1       38.39       73.97      5.82 o 
   7  17   1       31.93       54.94      5.34 o 
   8  17   1       68.06       77.20      8.19 o 
   9  17   1        4.79       -1.09      6.05 o 
  10  17   1        2.23       -3.37      7.56 o 
   1  18   1       73.89       82.44      4.16 o 
   2  18   1     1599.40     1600.90     22.00 o 
   3  18   1      266.75      235.64      6.41 o 
   4  18   1        5.92        7.06      2.81 o 
   5  18   1      203.48      210.71      5.47 o 
   6  18   1      192.52      192.49      7.14 o 
   7  18   1       23.35       24.77      4.64 o 
   8  18   1      117.04      118.76      9.45 o 
   9  18   1       16.25       17.32      7.13 o 
  10  18   1        2.32       -1.09      8.61 o 
   0  19   1      658.56      599.55     14.45 o 
   1  19   1     1070.95      997.66     16.84 o 
   2  19   1       79.44      108.81      3.95 o 
   3  19   1      303.55      304.14      5.64 o 
   4  19   1      104.61       94.07      4.18 o 
   5  19   1       18.44       16.55      3.25 o 
   6  19   1       84.12       80.23      5.52 o 
   7  19   1        2.35       -1.64      4.11 o 
   8  19   1      131.44      150.17     10.38 o 
   9  19   1       11.61       16.59      7.03 o 
   1  20   1      422.52      394.80      7.57 o 
   2  20   1     1300.89     1267.83     18.10 o 
   3  20   1      161.88      141.57      4.17 o 
   4  20   1       28.24       29.98      3.23 o 
   5  20   1      305.01      298.13      7.14 o 
   6  20   1      128.52      129.09      7.19 o 
   7  20   1       42.29       26.80      5.09 o 
   8  20   1       25.19       25.65      7.23 o 
   9  20   1        2.35      -11.20      7.56 o 
   0  21   1     1041.41     1017.78     22.59 o 
   1  21   1      289.22      281.88      6.26 o 
   2  21   1      123.96      170.86      8.94 o 
   3  21   1      159.99      173.80      4.56 o 
   4  21   1      123.70      137.66      5.04 o 
   5  21   1      188.81      188.35      6.69 o 
   6  21   1       41.09       53.97      5.42 o 
   7  21   1       15.02       13.51      4.72 o 
   8  21   1       79.55       91.06     10.11 o 
   9  21   1        1.22       -0.17      7.60 o 
   1  22   1      463.31      447.30      9.43 o 
   2  22   1      241.74      234.25      5.88 o 
   3  22   1       91.65       94.77      4.17 o 
   4  22   1       23.47       29.96      3.66 o 
   5  22   1        0.75        3.40      3.25 o 
   6  22   1       21.54       19.14      4.37 o 
   7  22   1       88.71      108.22      7.92 o 
   8  22   1       19.29       20.99      7.57 o 
   9  22   1       41.51       42.79      9.41 o 
   0  23   1      545.04      527.15     16.80 o 
   1  23   1       60.20       83.21      4.58 o 
   2  23   1      283.14      259.27      6.31 o 
   3  23   1      122.28      126.71      4.96 o 
   4  23   1        7.19       16.33      3.45 o 
   5  23   1      186.63      186.94      6.20 o 
   6  23   1       74.89       94.55      6.53 o 
   7  23   1      104.26      127.62     10.45 o 
   8  23   1       25.67       24.17      8.07 o 
   9  23   1        3.56       -2.60      7.19 o 
   1  24   1      169.73      139.62      6.22 o 
   2  24   1      257.56      214.70      6.36 o 
   3  24   1       23.25       16.50      3.13 o 
   4  24   1       99.37      102.94      5.49 o 
   5  24   1       13.45       17.94      3.88 o 
   6  24   1       66.09       71.91      6.59 o 
   7  24   1       31.13       17.87      5.65 o 
   8  24   1       14.92       14.72      7.80 o 
   9  24   1        5.29        0.17      8.89 o 
   0  25   1      183.31      172.63      9.46 o 
   1  25   1      307.46      265.11      7.93 o 
   2  25   1      157.54      174.80      6.40 o 
   3  25   1       60.34       59.25      4.13 o 
   4  25   1      214.39      193.61      6.27 o 
   5  25   1       46.10       54.97      5.28 o 
   6  25   1       62.54       55.07      6.22 o 
   7  25   1       13.56       15.83      6.27 o 
   8  25   1       14.10       19.13      8.35 o 
   1  26   1      164.87      173.90      6.65 o 
   2  26   1      316.10      359.54      9.66 o 
   3  26   1      283.24      261.60      6.59 o 
   4  26   1       81.87       77.94      5.63 o 
   5  26   1       32.63       28.75      5.23 o 
   6  26   1       52.08       48.55      6.16 o 
   7  26   1        3.31       -4.97      5.48 o 
   8  26   1        2.34       -6.92      8.43 o 
   0  27   1       53.47       62.84      7.78 o 
   1  27   1       16.55       29.26      4.40 o 
   2  27   1       17.28       32.29      5.08 o 
   3  27   1      228.07      233.44      8.34 o 
   4  27   1      132.39      152.36      8.05 o 
   5  27   1       80.40       78.45      6.47 o 
   6  27   1        7.50        5.32      5.40 o 
   7  27   1       65.42       71.01      8.00 o 
   8  27   1        5.31        0.77      8.39 o 
   1  28   1       20.74       18.95      5.06 o 
   2  28   1       65.61       85.09      6.96 o 
   3  28   1       60.93       67.57      5.88 o 
   4  28   1        7.95       14.33      4.52 o 
   5  28   1       15.00        6.92      4.72 o 
   6  28   1        4.37        2.68      5.15 o 
   7  28   1        3.76        6.83      6.58 o 
   8  28   1        6.00       27.93     10.33 o 
   0  29   1      320.60      291.32     21.61 o 
   1  29   1       24.30       34.46      5.54 o 
   2  29   1       92.53      113.31      7.91 o 
   3  29   1      188.81      224.92      8.18 o 
   4  29   1      123.75      124.60     10.61 o 
   5  29   1        0.53       -2.77      4.89 o 
   6  29   1       17.32        7.79      5.77 o 
   7  29   1       31.17       24.27      7.93 o 
   8  29   1       21.16        8.94      9.89 o 
   1  30   1      170.14      188.58      9.29 o 
   2  30   1      205.75      200.35      8.77 o 
   3  30   1      201.29      196.87      8.13 o 
   4  30   1       40.44       51.21      5.88 o 
   5  30   1      121.72      116.73      8.62 o 
   6  30   1       41.41       36.68      7.70 o 
   7  30   1       12.30        8.44      7.20 o 
   0  31   1      100.21       94.46     12.33 o 
   1  31   1      113.41      109.88      9.20 o 
   2  31   1      125.46      133.28      8.57 o 
   3  31   1       11.89       24.45      4.99 o 
   4  31   1        0.86       -1.82      4.53 o 
   5  31   1        6.31        3.16      6.03 o 
   6  31   1       26.25       28.56      7.65 o 
   7  31   1        8.25       -0.01      8.34 o 
   1  32   1       68.43       86.49      8.62 o 
   2  32   1       53.06       70.85      8.07 o 
   3  32   1       19.25       19.91      5.17 o 
   4  32   1       12.26        7.83      5.64 o 
   5  32   1       11.34       10.77      6.54 o 
   6  32   1       16.09       24.20      7.51 o 
   7  32   1        0.00       -6.77      8.34 o 
   0  33   1      218.42      219.25     17.80 o 
   1  33   1       50.44       57.55      7.95 o 
   2  33   1        1.59        4.86      5.72 o 
   3  33   1       12.20        7.70      6.25 o 
   4  33   1        0.88       -1.28      5.22 o 
   5  33   1       27.75       23.01      7.28 o 
   6  33   1       15.26       20.85      7.20 o 
   1  34   1       42.07       57.81      8.23 o 
   2  34   1      139.45      163.63     11.36 o 
   3  34   1       63.37       86.12      8.98 o 
   4  34   1        5.56        8.51      6.58 o 
   5  34   1        6.48        4.10      7.41 o 
   6  34   1       52.81       51.26      9.07 o 
   0  35   1      151.56      102.22     14.09 o 
   1  35   1      189.40      182.75     11.80 o 
   2  35   1       48.45       41.97      9.08 o 
   3  35   1       39.53       27.66      7.48 o 
   4  35   1        1.26       -5.56      6.22 o 
   5  35   1       27.86       27.01      8.93 o 
   6  35   1        2.93        0.51      8.26 o 
   1  36   1        1.22        2.37      6.40 o 
   2  36   1       66.27       65.12     10.00 o 
   3  36   1        4.43        0.70      6.31 o 
   4  36   1        9.67        6.68      6.68 o 
   5  36   1       16.57       27.27      8.94 o 
   0  37   1       17.71       17.35     10.07 o 
   1  37   1       27.96       30.77      8.59 o 
   2  37   1        2.84       14.17      6.74 o 
   3  37   1       15.92       28.14      7.62 o 
   4  37   1       14.68       16.15      7.27 o 
   5  37   1        3.05       -0.01      8.20 o 
   1  38   1       31.61       35.61      8.33 o 
   2  38   1       28.44       32.30      7.77 o 
   3  38   1       48.81       53.68      8.81 o 
   4  38   1        8.10        7.80      7.33 o 
   0  39   1        0.97       -6.16      8.97 o 
   1  39   1        6.38        3.99      6.88 o 
   2  39   1       79.02       71.30      9.18 o 
   3  39   1       12.36       16.31      7.80 o 
   4  39   1        2.24        7.19      8.25 o 
   1  40   1       57.63       52.28      8.63 o 
   2  40   1       14.01       21.84      9.28 o 
   3  40   1        3.40       -5.71      6.76 o 
   0  41   1        3.91        7.69     10.66 o 
   1  41   1        3.74       14.29      7.35 o 
   2  41   1        4.41        2.38      7.45 o 
   1  42   1        4.06       -5.54      7.45 o 
   0   0   2     3565.15     2896.94    113.84 o 
   2   0   2     1640.97     1599.27     28.69 o 
   4   0   2     1338.58     1305.57     33.33 o 
   6   0   2      138.10      149.27     10.59 o 
   8   0   2        9.05        3.93      7.01 o 
  10   0   2       33.11       17.89      9.04 o 
   1   1   2     1417.60     1255.23     21.21 o 
   2   1   2     1500.34     1746.69     24.83 o 
   3   1   2     1411.36     1476.55     23.11 o 
   4   1   2       52.12       56.05      4.11 o 
   5   1   2      219.66      231.50      7.21 o 
   6   1   2      808.09      788.06     16.91 o 
   7   1   2      429.25      392.84     13.59 o 
   8   1   2       41.51       24.17      5.54 o 
   9   1   2       22.97       22.92      6.10 o 
  10   1   2        8.97        7.24      5.88 o 
   0   2   2     5446.13     4900.61    133.65 o 
   1   2   2     1596.97     1626.32     30.63 o 
   2   2   2     4770.47     4474.62     72.28 o 
   3   2   2     1815.72     1602.85     24.91 o 
   4   2   2      890.09      748.80     13.31 o 
   5   2   2       34.28       41.27      4.10 o 
   6   2   2       76.34       83.99      5.86 o 
   7   2   2      211.95      228.72      8.55 o 
   8   2   2       23.99       15.42      5.14 o 
   9   2   2       86.89       91.62      8.05 o 
  10   2   2       17.91       17.83      6.54 o 
   1   3   2     2278.83     1968.79     29.32 o 
   2   3   2       26.83       23.94      2.97 o 
   3   3   2     1172.72     1121.04     18.17 o 
   4   3   2       10.90        9.79      2.45 o 
   5   3   2      389.50      321.14      7.65 o 
   6   3   2       64.83       83.79      5.93 o 
   7   3   2      111.65      155.34     10.14 o 
   8   3   2      209.25      205.53     10.16 o 
   9   3   2       86.73       93.63      8.13 o 
  10   3   2        1.32       -3.82      5.64 o 
   0   4   2     7237.15     7122.72    155.05 o 
   1   4   2      432.73      458.04      7.71 o 
   2   4   2      539.81      532.92      8.49 o 
   3   4   2      661.05      695.53     12.24 o 
   4   4   2      985.24     1020.57     17.29 o 
   5   4   2      341.43      330.89      7.85 o 
   6   4   2      127.15      145.46      7.39 o 
   7   4   2      154.15      162.91      9.50 o 
   8   4   2      197.42      228.76     10.79 o 
   9   4   2       39.24       31.81      6.41 o 
  10   4   2       17.91       19.24      6.95 o 
   1   5   2     1795.11     1908.23     30.83 o 
   2   5   2     1395.93     1429.31     18.49 o 
   3   5   2     1220.68     1336.60     20.05 o 
   4   5   2     1568.94     1610.28     24.14 o 
   5   5   2      440.46      443.71      9.65 o 
   6   5   2      263.56      234.20      7.86 o 
   7   5   2       71.93       85.52      6.66 o 
   8   5   2      409.01      376.83     11.82 o 
   9   5   2       61.14       62.44      7.31 o 
  10   5   2        4.70        2.55      6.85 o 
   0   6   2     1839.74     1801.35     44.62 o 
   1   6   2      682.06      640.86     10.13 o 
   2   6   2     1126.10     1098.27     14.66 o 
   3   6   2      724.52      500.12      9.67 o 
   4   6   2      428.32      449.76      8.79 o 
   5   6   2     1187.45     1137.33     19.67 o 
   6   6   2       15.49       16.65      3.97 o 
   7   6   2       90.20       72.90      6.24 o 
   8   6   2       24.97       31.97      6.11 o 
   9   6   2      100.59      129.76     10.49 o 
  10   6   2        7.15        2.92      6.73 o 
   1   7   2     1587.11     1484.52     21.19 o 
   2   7   2      137.58      129.87      4.92 o 
   3   7   2      766.74      824.60     11.78 o 
   4   7   2       71.64       84.76      4.18 o 
   5   7   2      425.93      431.03      9.06 o 
   6   7   2       31.75       28.18      4.37 o 
   7   7   2      133.13      134.31      7.87 o 
   8   7   2        7.38        9.52      5.18 o 
   9   7   2       68.57       77.21      8.59 o 
  10   7   2       26.57       29.82      8.01 o 
   0   8   2      171.54      184.33      4.51 o 
   1   8   2     1309.38     1337.20     21.22 o 
   2   8   2      581.53      539.38      8.62 o 
   3   8   2       86.91      115.60      5.87 o 
   4   8   2      680.93      669.17     12.60 o 
   5   8   2      103.75      122.81      5.10 o 
   6   8   2        1.18        5.63      3.45 o 
   7   8   2      119.48      139.87      8.78 o 
   8   8   2       68.70       81.61      7.20 o 
   9   8   2       14.66       18.03      6.42 o 
  10   8   2        0.74       -3.65      6.68 o 
   1   9   2     1548.92     1545.13     20.84 o 
   2   9   2     2368.97     2457.15     36.65 o 
   3   9   2      863.84     1022.70     14.22 o 
   4   9   2      185.88      175.20      5.20 o 
   5   9   2      224.58      175.93      5.48 o 
   6   9   2      693.24      694.84     14.56 o 
   7   9   2      131.74      141.52      8.15 o 
   8   9   2       17.45       11.38      5.78 o 
   9   9   2       37.16       49.75      7.78 o 
  10   9   2        8.57        2.06      6.88 o 
   0  10   2     1351.87     1604.32     32.38 o 
   1  10   2     1017.30     1058.17     14.88 o 
   2  10   2      762.89      753.41     11.35 o 
   3  10   2      926.30      873.62     12.49 o 
   4  10   2     1260.14     1295.73     18.77 o 
   5  10   2      496.25      476.40      9.76 o 
   6  10   2      361.06      403.17     10.19 o 
   7  10   2       82.73       86.26      8.64 o 
   8  10   2        6.32        4.49      5.25 o 
   9  10   2        3.91        1.09      5.77 o 
  10  10   2        5.92       -4.57      7.70 o 
   1  11   2      112.30      148.58     17.17 o 
   2  11   2      458.20      439.38      7.46 o 
   3  11   2      679.17      645.94      9.45 o 
   4  11   2       74.10       97.21      5.03 o 
   5  11   2       65.59       70.47      4.32 o 
   6  11   2       48.01       73.16      5.86 o 
   7  11   2       27.05       18.80      4.91 o 
   8  11   2       90.06      102.06      8.68 o 
   9  11   2       23.44       24.14      7.65 o 
  10  11   2        8.70       -2.14      7.55 o 
   0  12   2     3053.46     2953.46     60.52 o 
   1  12   2     3895.44     4258.82     61.60 o 
   2  12   2      732.28      703.74     11.51 o 
   3  12   2      522.35      504.25      8.78 o 
   4  12   2      735.59      722.45     11.77 o 
   5  12   2      394.99      393.34      9.41 o 
   6  12   2       85.49       77.33      6.18 o 
   7  12   2       39.10       26.80      5.33 o 
   8  12   2       57.75       54.19      7.25 o 
   9  12   2        5.83       -9.56      6.38 o 
  10  12   2        2.73       -9.32      7.40 o 
   1  13   2      470.94      542.01     26.94 o 
   2  13   2     1603.57     1659.96     24.08 o 
   3  13   2      174.05      147.63      4.40 o 
   4  13   2       37.70       55.00      5.36 o 
   5  13   2       85.04       94.07      6.19 o 
   6  13   2      180.13      192.08      7.30 o 
   7  13   2       88.43      105.10      6.99 o 
   8  13   2       40.29       43.55      6.58 o 
   9  13   2        4.32        5.02      7.10 o 
  10  13   2       15.27       19.04      8.92 o 
   0  14   2     3182.56     3242.92     63.08 o 
   1  14   2      854.90      823.83     14.29 o 
   2  14   2      691.29      666.46     12.25 o 
   3  14   2      142.89      149.33      5.07 o 
   4  14   2       34.48       45.55      3.35 o 
   5  14   2       78.81       80.19      4.76 o 
   6  14   2        0.96       -4.55      3.61 o 
   7  14   2       37.92       47.26      6.16 o 
   8  14   2       37.94       37.12      6.61 o 
   9  14   2        0.98       -6.08      7.25 o 
  10  14   2       17.38       17.46      8.53 o 
   1  15   2      144.06      149.15      6.11 o 
   2  15   2      195.47      172.94      6.41 o 
   3  15   2      450.49      463.88      7.92 o 
   4  15   2      870.05      908.75     14.37 o 
   5  15   2      160.76      163.75      5.77 o 
   6  15   2       23.17       10.02      4.66 o 
   7  15   2       52.40       53.21      6.57 o 
   8  15   2       36.34       32.31      6.31 o 
   9  15   2        8.88        9.88      7.18 o 
  10  15   2       13.83       13.38      8.42 o 
   0  16   2    11862.47    12283.75    229.41 o 
   1  16   2      635.01      737.08     13.28 o 
   2  16   2       36.64       37.72      3.39 o 
   3  16   2      243.23      275.46      5.65 o 
   4  16   2      541.57      561.48     10.02 o 
   5  16   2       93.23       82.59      5.55 o 
   6  16   2       59.44       55.48      5.43 o 
   7  16   2       82.89       86.53      7.43 o 
   8  16   2       25.45       33.61      6.41 o 
   9  16   2       12.10        4.02      6.33 o 
   1  17   2       82.64      110.69      5.11 o 
   2  17   2      292.84      305.30      7.94 o 
   3  17   2      409.89      382.53      7.70 o 
   4  17   2      146.64      149.21      5.77 o 
   5  17   2       18.86       14.66      3.98 o 
   6  17   2      198.41      192.91      7.88 o 
   7  17   2        9.41        6.38      4.90 o 
   8  17   2       84.45       54.19      7.04 o 
   9  17   2        2.41        1.72      6.62 o 
   0  18   2      337.13      311.61     11.72 o 
   1  18   2     1032.19     1080.27     21.27 o 
   2  18   2       99.83      116.56      5.13 o 
   3  18   2       40.08       35.99      3.30 o 
   4  18   2       27.64       29.84      3.60 o 
   5  18   2        7.29        5.21      3.74 o 
   6  18   2       57.21       41.31      5.28 o 
   7  18   2       48.40       66.12      6.87 o 
   8  18   2       18.89       17.62      5.86 o 
   9  18   2        8.58       11.71      7.00 o 
   1  19   2     1062.48     1079.20     18.39 o 
   2  19   2      239.59      265.35      6.96 o 
   3  19   2       47.86       52.05      3.75 o 
   4  19   2       99.18       94.20      5.16 o 
   5  19   2       54.84       66.06      5.81 o 
   6  19   2      132.00      148.34      7.80 o 
   7  19   2       19.74       15.65      5.39 o 
   8  19   2        3.03       -3.04      5.62 o 
   9  19   2        7.22       -4.35      6.56 o 
   0  20   2      156.24      134.42      7.98 o 
   1  20   2      913.92      973.42     17.04 o 
   2  20   2      818.32      893.87     16.14 o 
   3  20   2       42.12       53.19      3.93 o 
   4  20   2      574.89      546.83     11.12 o 
   5  20   2      259.65      204.40      8.16 o 
   6  20   2      225.33      211.56      8.09 o 
   7  20   2       34.01       33.65      7.44 o 
   8  20   2       36.76       32.15      6.84 o 
   9  20   2        0.38       -1.94      6.70 o 
   1  21   2      372.53      366.53      9.49 o 
   2  21   2      162.42      185.58      6.59 o 
   3  21   2      118.69      132.46      5.50 o 
   4  21   2      214.24      240.47      7.04 o 
   5  21   2      126.90      137.57      7.43 o 
   6  21   2      206.97      218.92      8.84 o 
   7  21   2       62.40       75.45      7.39 o 
   8  21   2        2.16       -6.41      5.42 o 
   9  21   2        8.09        8.29      7.44 o 
   0  22   2       11.80        8.99      4.90 o 
   1  22   2      684.51      699.29     14.87 o 
   2  22   2      333.23      330.37      9.15 o 
   3  22   2       19.11       44.74      3.74 o 
   4  22   2       92.12      108.44      5.50 o 
   5  22   2      217.57      213.27      7.86 o 
   6  22   2       12.51       21.16      4.96 o 
   7  22   2       54.91       64.54      7.30 o 
   8  22   2        4.86        4.39      6.98 o 
   9  22   2        0.09       -2.38      7.71 o 
   1  23   2      234.52      270.61      8.22 o 
   2  23   2      503.07      481.83     11.72 o 
   3  23   2      732.91      680.02     15.74 o 
   4  23   2      141.02      149.20      6.26 o 
   5  23   2       14.37       17.04      4.53 o 
   6  23   2      198.34      220.86      9.31 o 
   7  23   2       14.61       14.24      5.78 o 
   8  23   2       33.06       31.02      6.87 o 
   0  24   2       11.24       16.52      5.34 o 
   1  24   2       27.88       39.96      4.68 o 
   2  24   2      217.18      228.17      7.70 o 
   3  24   2       20.11       49.32      4.99 o 
   4  24   2      342.91      306.35      7.60 o 
   5  24   2       17.16       29.79      4.85 o 
   6  24   2       18.19       23.24      5.15 o 
   7  24   2       39.02       25.42      6.35 o 
   8  24   2        7.74        4.85      7.72 o 
   1  25   2      138.31      160.34      7.61 o 
   2  25   2       19.85       27.31      4.76 o 
   3  25   2       68.12       63.62      5.15 o 
   4  25   2       80.38       85.34      5.61 o 
   5  25   2       12.52       10.93      4.29 o 
   6  25   2       25.57       19.50      5.02 o 
   7  25   2       20.12       16.90      6.50 o 
   8  25   2       11.62        1.98      7.46 o 
   0  26   2      614.08      612.94     19.98 o 
   1  26   2      552.41      533.22     12.90 o 
   2  26   2      212.96      189.61      7.62 o 
   3  26   2        2.56        4.51      3.68 o 
   4  26   2       27.59       28.04      4.83 o 
   5  26   2       53.53       70.74      6.81 o 
   6  26   2        8.43        7.18      5.20 o 
   7  26   2       75.84       82.46      9.94 o 
   8  26   2        0.06       -9.88      7.94 o 
   1  27   2      296.55      288.11     10.15 o 
   2  27   2      185.43      189.24      7.31 o 
   3  27   2      102.06      100.38      6.22 o 
   4  27   2       71.85       71.95      6.69 o 
   5  27   2       35.47       36.21      5.69 o 
   6  27   2        1.08       -5.14      5.40 o 
   7  27   2       23.14       12.73      6.99 o 
   8  27   2        6.47       -2.94      7.72 o 
   0  28   2      277.41      235.34     11.55 o 
   1  28   2      401.69      375.74     10.57 o 
   2  28   2       24.86       36.25      5.05 o 
   3  28   2       17.32       19.89      4.28 o 
   4  28   2      210.67      201.39      8.02 o 
   5  28   2        4.76        2.88      5.32 o 
   6  28   2       45.52       29.93      6.98 o 
   7  28   2       10.78       10.36      7.62 o 
   1  29   2      169.31      200.98      7.95 o 
   2  29   2      410.11      369.67     12.04 o 
   3  29   2       64.08       65.25      5.50 o 
   4  29   2       17.05       23.71      6.03 o 
   5  29   2       62.29       70.47      7.64 o 
   6  29   2        6.79       13.15      6.44 o 
   7  29   2        8.51       -2.29      7.28 o 
   0  30   2      323.37      316.73     13.82 o 
   1  30   2       31.32       41.13      5.30 o 
   2  30   2       83.47      103.68      8.11 o 
   3  30   2       58.55       65.73      7.05 o 
   4  30   2        1.47       -5.04      4.81 o 
   5  30   2       17.04       17.26      6.23 o 
   6  30   2       21.84       23.65      6.65 o 
   7  30   2       25.20       48.98      9.21 o 
   1  31   2      112.82       98.32      7.99 o 
   2  31   2       22.42       30.30      5.99 o 
   3  31   2       43.76       41.29      6.49 o 
   4  31   2        2.07       -1.85      5.36 o 
   5  31   2        0.94       -7.15      5.50 o 
   6  31   2       14.23       13.26      6.66 o 
   7  31   2        4.28        1.80      7.92 o 
   0  32   2       48.50       32.29     10.10 o 
   1  32   2      138.37      170.29     11.50 o 
   2  32   2       42.57       55.81      7.05 o 
   3  32   2       46.39       48.93      7.11 o 
   4  32   2       20.31       14.56      6.28 o 
   5  32   2       22.50       11.80      6.16 o 
   6  32   2        5.50       13.90      6.89 o 
   1  33   2       18.67       17.53      6.22 o 
   2  33   2       11.89        8.34      5.48 o 
   3  33   2       22.89       21.21      6.10 o 
   4  33   2       13.37       14.28      6.22 o 
   5  33   2        4.12        7.72      6.36 o 
   6  33   2       63.34       62.78      9.38 o 
   0  34   2       73.06       75.89     11.94 o 
   1  34   2       37.22       44.66      7.66 o 
   2  34   2        4.16        2.82      6.32 o 
   3  34   2       33.25       45.24      7.13 o 
   4  34   2       10.32       17.33      6.21 o 
   5  34   2        7.13        7.28      6.13 o 
   6  34   2        4.65       -1.41      7.09 o 
   1  35   2       29.57       27.78      7.08 o 
   2  35   2        6.43        2.61      5.84 o 
   3  35   2       87.73       80.25      9.69 o 
   4  35   2        1.75        3.24      6.17 o 
   5  35   2       16.50       15.57      7.94 o 
   0  36   2       10.38       -1.18      8.95 o 
   1  36   2       69.68       78.29      8.87 o 
   2  36   2       35.07       27.30      7.67 o 
   3  36   2        0.55       -2.04      5.85 o 
   4  36   2        4.23       -4.91      7.95 o 
   5  36   2        6.68       -0.62      7.49 o 
   1  37   2       49.86       43.86      8.33 o 
   2  37   2       32.99       27.91      7.89 o 
   3  37   2        6.48       -1.02      6.78 o 
   4  37   2       29.92       35.49      9.42 o 
   0  38   2       19.98       -1.70      9.82 o 
   1  38   2       14.23       13.19      7.11 o 
   2  38   2       20.79       15.85      7.53 o 
   3  38   2       16.95        2.98      7.46 o 
   4  38   2       17.51       12.72     12.14 o 
   1  39   2        1.50       -3.56      6.35 o 
   2  39   2       16.22       18.26      7.79 o 
   3  39   2       14.50       13.16      8.90 o 
   0  40   2       10.62       -2.98     15.06 o 
   1  40   2       11.75        1.06      7.26 o 
   2  40   2        5.00       -2.68      6.97 o 
   1  41   2       11.87        5.69      7.46 o 
   2   0   3     3250.49     3190.73     63.17 o 
   4   0   3     1040.48     1070.20     29.12 o 
   6   0   3      569.95      446.07     19.73 o 
   8   0   3       52.54       39.51      8.83 o 
  10   0   3       64.30       59.95     11.60 o 
   0   1   3      303.23      286.65     12.44 o 
   1   1   3      732.12      671.32     14.43 o 
   2   1   3       34.48       37.27      3.51 o 
   3   1   3     1124.71     1033.27     16.12 o 
   4   1   3      998.31      998.61     19.47 o 
   5   1   3      104.41      119.56      6.61 o 
   6   1   3        2.38        5.82      3.66 o 
   7   1   3       46.48       47.05      5.79 o 
   8   1   3       37.78       32.07      5.89 o 
   9   1   3       21.94       16.99      6.10 o 
  10   1   3       15.40        8.44      6.18 o 
   1   2   3     1006.63     1054.46     27.75 o 
   2   2   3      557.19      565.82      9.44 o 
   3   2   3     2459.95     2620.47     36.96 o 
   4   2   3       47.47       60.07      7.50 o 
   5   2   3       54.16       70.48      5.97 o 
   6   2   3       72.94       81.06      6.11 o 
   7   2   3      139.56      142.41      8.32 o 
   8   2   3       80.24       94.94      7.64 o 
   9   2   3       16.32       16.56      5.98 o 
  10   2   3        1.86      -10.56      7.04 o 
   0   3   3     1051.85     1111.02     34.80 o 
   1   3   3      166.28      147.62      5.27 o 
   2   3   3       17.22       19.83      2.93 o 
   3   3   3     1249.47     1278.90     19.71 o 
   4   3   3      142.21      166.84      5.25 o 
   5   3   3      241.75      221.41      7.49 o 
   6   3   3      155.33      154.03      8.03 o 
   7   3   3      102.74      102.88      7.30 o 
   8   3   3       94.36      103.73      8.17 o 
   9   3   3        8.15        3.70      5.71 o 
  10   3   3        6.74       10.50      6.72 o 
   1   4   3      487.77      471.51     10.00 o 
   2   4   3     1933.11     2212.44     35.69 o 
   3   4   3      624.98      665.54     11.61 o 
   4   4   3      200.11      201.97      6.48 o 
   5   4   3        3.00        6.51      3.39 o 
   6   4   3      192.09      191.36      7.64 o 
   7   4   3       39.92       41.22      5.54 o 
   8   4   3       45.42       45.70      6.45 o 
   9   4   3       15.99       14.79      5.76 o 
  10   4   3       17.08       16.54      6.66 o 
   0   5   3      896.30     1023.14     28.28 o 
   1   5   3     1169.42     1305.48     20.92 o 
   2   5   3      466.90      508.28      9.92 o 
   3   5   3      255.76      228.69      5.70 o 
   4   5   3      805.26      776.57     14.35 o 
   5   5   3      129.61      141.11      6.66 o 
   6   5   3      117.16      123.27      7.38 o 
   7   5   3        0.45        2.41      4.45 o 
   8   5   3       59.38       62.78      7.01 o 
   9   5   3       42.93       34.47      6.44 o 
  10   5   3        1.43       -5.16      5.78 o 
   1   6   3      816.89      886.15     14.16 o 
   2   6   3      209.63      222.98      8.39 o 
   3   6   3      448.15      386.35      7.87 o 
   4   6   3      379.15      389.06      8.74 o 
   5   6   3      264.86      258.52      8.20 o 
   6   6   3       53.22       49.28      5.43 o 
   7   6   3       58.03       44.37      5.81 o 
   8   6   3       22.69       19.39      5.61 o 
   9   6   3       39.42       31.42      6.51 o 
  10   6   3       14.89        7.44      7.32 o 
   0   7   3     2222.43     2481.59     44.05 o 
   1   7   3     3474.74     3730.45     48.19 o 
   2   7   3      933.52      900.98     14.68 o 
   3   7   3      283.53      250.14      5.74 o 
   4   7   3      445.49      458.00      9.86 o 
   5   7   3      511.58      474.57     14.02 o 
   6   7   3       10.95       19.21      4.45 o 
   7   7   3        1.85        6.17      5.18 o 
   8   7   3       76.14       90.52      7.82 o 
   9   7   3       62.17       50.53      7.32 o 
  10   7   3        7.93        5.97      7.22 o 
   1   8   3      256.11      366.38     11.46 o 
   2   8   3     1209.67     1143.80     23.15 o 
   3   8   3      150.84      137.25      4.40 o 
   4   8   3      121.61      133.48      5.15 o 
   5   8   3      170.67      167.21      6.65 o 
   6   8   3      362.61      299.56      9.79 o 
   7   8   3      122.24      145.24      8.70 o 
   8   8   3      204.73      245.96     11.07 o 
   9   8   3       36.27       18.77      6.94 o 
  10   8   3       24.29       11.77      8.79 o 
   0   9   3     3744.50     3590.57     56.53 o 
   1   9   3     2099.84     2330.97     29.46 o 
   2   9   3      666.90      570.25     10.14 o 
   3   9   3       46.28       74.89      4.36 o 
   4   9   3      194.40      196.97      5.71 o 
   5   9   3       43.66       61.85      4.97 o 
   6   9   3       63.39       68.51      5.94 o 
   7   9   3       32.09       39.74      5.75 o 
   8   9   3       71.81       96.69      7.98 o 
   9   9   3        1.69       -5.76      5.90 o 
  10   9   3        2.67        6.00      7.92 o 
   1  10   3     1467.06     1354.01     18.05 o 
   2  10   3      245.46      231.33      5.54 o 
   3  10   3      785.89      743.78     11.46 o 
   4  10   3      294.34      272.88      8.46 o 
   5  10   3       43.72       58.35      4.94 o 
   6  10   3       42.01       31.73      5.07 o 
   7  10   3      439.89      419.20     12.28 o 
   8  10   3       77.34      106.29      9.23 o 
   9  10   3        7.00       -0.36      6.89 o 
  10  10   3        3.19      -12.03      8.02 o 
   0  11   3      278.98      286.96     10.14 o 
   1  11   3      245.47      233.39      5.24 o 
   2  11   3      305.83      336.55      6.75 o 
   3  11   3       54.03       61.34      3.38 o 
   4  11   3      825.92      816.95     14.40 o 
   5  11   3       98.25       98.08      5.88 o 
   6  11   3       42.33       42.62      5.02 o 
   7  11   3       29.88       39.42      6.68 o 
   8  11   3       55.96       68.62     10.65 o 
   9  11   3        4.68        3.58      7.22 o 
   1  12   3       99.46       87.89      3.52 o 
   2  12   3     1222.40     1250.18     18.21 o 
   3  12   3        2.71       -0.63      1.95 o 
   4  12   3        8.02        7.79      2.94 o 
   5  12   3      145.21      142.49      6.73 o 
   6  12   3      273.71      244.39      9.22 o 
   7  12   3       26.18       40.82      6.99 o 
   8  12   3       34.56       23.64      7.48 o 
   9  12   3        1.61        2.36      7.39 o 
   0  13   3     1223.59     1272.95     27.72 o 
   1  13   3       46.67       53.31      2.98 o 
   2  13   3       65.34       76.77      5.30 o 
   3  13   3      129.49      102.47      4.36 o 
   4  13   3       71.82       98.94      4.74 o 
   5  13   3      176.40      194.95      9.75 o 
   6  13   3       16.64       22.32      5.09 o 
   7  13   3      150.34      208.15     13.27 o 
   8  13   3        0.32        2.74      6.46 o 
   9  13   3       40.38       60.65      9.64 o 
   1  14   3      225.37      225.79      5.54 o 
   2  14   3      194.92      200.06      5.03 o 
   3  14   3       45.91       45.79      3.59 o 
   4  14   3       57.17       76.60      4.66 o 
   5  14   3      175.95      188.43      8.69 o 
   6  14   3      393.69      365.36     12.58 o 
   7  14   3       77.84       85.17      8.71 o 
   8  14   3       19.05       25.62      6.92 o 
   9  14   3       37.89       46.74      8.61 o 
   0  15   3     1499.84     1423.24     30.68 o 
   1  15   3      538.76      563.34     11.33 o 
   2  15   3      674.89      638.43     12.59 o 
   3  15   3      380.78      345.86      8.69 o 
   4  15   3      246.97      270.51      7.40 o 
   5  15   3      546.79      481.60     12.94 o 
   6  15   3      471.13      452.19     13.09 o 
   7  15   3       89.62       97.63      8.15 o 
   8  15   3       32.99       48.75      8.04 o 
   9  15   3        6.83       -0.15      7.01 o 
   1  16   3      364.77      382.64      8.77 o 
   2  16   3      685.62      633.01     12.58 o 
   3  16   3      396.89      401.24      9.49 o 
   4  16   3      178.88      193.21      6.74 o 
   5  16   3      393.31      396.92     10.42 o 
   6  16   3       50.00       68.82      6.69 o 
   7  16   3       24.47       15.85      5.86 o 
   8  16   3        2.17       -0.87      5.85 o 
   9  16   3       49.34       49.47      8.74 o 
   0  17   3      347.00      368.74     18.35 o 
   1  17   3      422.33      403.42      9.17 o 
   2  17   3        5.27        9.46      3.03 o 
   3  17   3      519.23      499.29      9.67 o 
   4  17   3      390.60      345.18      8.64 o 
   5  17   3      199.62      195.90      7.89 o 
   6  17   3       12.42        7.09      5.15 o 
   7  17   3       20.79       10.42      5.81 o 
   8  17   3        7.43        2.66      5.98 o 
   9  17   3       40.78       43.58      9.46 o 
   1  18   3       29.56       44.15      6.01 o 
   2  18   3      232.43      235.78      7.12 o 
   3  18   3      526.95      592.15     11.11 o 
   4  18   3      226.13      234.86      7.17 o 
   5  18   3      276.32      290.52      8.97 o 
   6  18   3       89.10      101.33      8.08 o 
   7  18   3        9.46        2.36      5.52 o 
   8  18   3       14.17       10.97      6.19 o 
   9  18   3       39.65       48.22      8.92 o 
   0  19   3      225.53      178.19      9.45 o 
   1  19   3      644.51      617.16     15.76 o 
   2  19   3      238.58      218.34      6.66 o 
   3  19   3      246.99      213.62      6.03 o 
   4  19   3       11.95        9.79      3.66 o 
   5  19   3        3.33       12.06      4.23 o 
   6  19   3        5.37        8.07      5.08 o 
   7  19   3        4.51        6.83      5.74 o 
   8  19   3        4.14        2.20      5.94 o 
   9  19   3        3.10       -4.11      7.13 o 
   1  20   3      137.97      177.31      7.44 o 
   2  20   3       62.16       72.73      5.58 o 
   3  20   3        9.03        8.49      3.89 o 
   4  20   3      152.98      135.36      6.74 o 
   5  20   3       72.04       95.09      7.07 o 
   6  20   3      192.09      224.23     10.46 o 
   7  20   3       20.21        4.86      5.60 o 
   8  20   3        5.37        1.43      6.01 o 
   0  21   3      500.79      424.86     24.08 o 
   1  21   3       42.66       30.35      4.67 o 
   2  21   3        0.71        1.63      3.60 o 
   3  21   3      175.28      190.28      8.86 o 
   4  21   3      137.96      138.15      7.34 o 
   5  21   3      113.15      137.62      7.76 o 
   6  21   3        1.74        4.55      5.24 o 
   7  21   3       75.73       71.84      8.06 o 
   8  21   3       12.84       20.18      7.54 o 
   1  22   3      566.69      527.96     12.84 o 
   2  22   3      405.83      371.03     10.33 o 
   3  22   3      243.77      222.70      8.90 o 
   4  22   3       35.45       41.15      5.01 o 
   5  22   3       41.46       43.79      5.50 o 
   6  22   3       18.67       13.49      5.64 o 
   7  22   3       30.55       43.74      9.96 o 
   8  22   3        3.48       -3.85      6.15 o 
   0  23   3      184.31      181.78     10.68 o 
   1  23   3       46.42       52.64      5.83 o 
   2  23   3       27.52       44.48      5.16 o 
   3  23   3        3.04       12.17      4.90 o 
   4  23   3       38.71       43.57      5.20 o 
   5  23   3        5.17       -0.05      4.64 o 
   6  23   3        2.87        6.42      5.46 o 
   7  23   3       44.21       35.28      6.83 o 
   8  23   3        1.12       -1.25      6.48 o 
   1  24   3       83.00       91.72      6.54 o 
   2  24   3      332.71      334.25     10.02 o 
   3  24   3       52.89       58.73      6.37 o 
   4  24   3      107.42      116.40      7.74 o 
   5  24   3       82.45      110.64      8.20 o 
   6  24   3       33.17       29.82      7.09 o 
   7  24   3        2.92       -3.36      5.68 o 
   8  24   3        4.40        8.49      6.78 o 
   0  25   3      268.13      276.88     21.23 o 
   1  25   3       85.94      108.15     10.83 o 
   2  25   3       78.80       60.76      5.94 o 
   3  25   3      162.42      178.41      9.17 o 
   4  25   3       91.92      110.25     10.07 o 
   5  25   3       53.14       58.15      6.82 o 
   6  25   3       48.49       34.68      7.33 o 
   7  25   3       11.59        3.71      7.10 o 
   8  25   3        8.65       10.15      7.19 o 
   1  26   3      147.62      162.03      8.56 o 
   2  26   3       69.63       67.21      6.27 o 
   3  26   3       36.24       38.00      7.06 o 
   4  26   3       16.30       12.48      4.59 o 
   5  26   3       69.31       94.19      7.92 o 
   6  26   3       10.03        9.51      6.30 o 
   7  26   3       11.94       10.39      7.25 o 
   0  27   3      584.81      543.59     19.49 o 
   1  27   3       57.63       75.86      6.52 o 
   2  27   3       77.81       74.80      6.54 o 
   3  27   3       12.34        3.62      6.55 o 
   4  27   3       50.34       68.16      6.15 o 
   5  27   3       46.58       60.19      6.96 o 
   6  27   3        2.93        2.83      6.50 o 
   7  27   3       13.69        4.79      7.61 o 
   1  28   3        2.86       -5.68      4.44 o 
   2  28   3      199.44      212.33      8.72 o 
   3  28   3      115.09      116.68     10.20 o 
   4  28   3        4.09       12.15      4.62 o 
   5  28   3       15.31       13.51      5.64 o 
   6  28   3       52.94       56.77      8.24 o 
   7  28   3       13.94        9.36      8.39 o 
   0  29   3       40.86       38.28      8.11 o 
   1  29   3        3.95       -0.35      4.48 o 
   2  29   3        9.01        5.75      4.87 o 
   3  29   3        2.85        5.33      4.53 o 
   4  29   3       82.31       84.27      6.57 o 
   5  29   3       10.20       14.56      5.66 o 
   6  29   3        2.42       -4.86      7.77 o 
   7  29   3        1.04        4.01      8.15 o 
   1  30   3       84.41       87.96      8.31 o 
   2  30   3        9.37       -2.72      4.57 o 
   3  30   3        4.13        1.95      4.74 o 
   4  30   3        8.72        8.65      4.78 o 
   5  30   3        3.24       -4.99      5.90 o 
   6  30   3       31.67       19.53      8.39 o 
   0  31   3      265.46      247.32     12.92 o 
   1  31   3      172.95      187.65      9.87 o 
   2  31   3        3.34        1.32      4.85 o 
   3  31   3       27.46       16.39      5.14 o 
   4  31   3        8.65        6.12      6.30 o 
   5  31   3        4.28       -1.84      6.33 o 
   6  31   3       22.51       25.79      8.76 o 
   1  32   3       49.77       50.19      6.46 o 
   2  32   3       88.08       87.20      7.43 o 
   3  32   3        5.25       -2.15      5.24 o 
   4  32   3       17.86       24.57      6.76 o 
   5  32   3       10.20       -0.09      6.64 o 
   6  32   3       50.66       49.20      9.46 o 
   0  33   3      256.14      222.80     12.78 o 
   1  33   3       40.94       45.53      6.57 o 
   2  33   3      138.81      170.67     11.61 o 
   3  33   3       10.61       14.24      7.36 o 
   4  33   3       19.31       22.28      7.14 o 
   5  33   3        4.56        0.74      6.39 o 
   1  34   3        5.64       17.39      7.36 o 
   2  34   3      141.23      140.93      9.95 o 
   3  34   3       58.89       46.43      9.00 o 
   4  34   3        1.63       -7.38      6.24 o 
   5  34   3        0.96       -9.04      6.71 o 
   0  35   3       27.81       18.83     10.35 o 
   1  35   3       68.17       69.26      8.09 o 
   2  35   3        6.30       10.16      6.17 o 
   3  35   3       12.65        2.02      7.41 o 
   4  35   3       15.31        9.43      7.18 o 
   1  36   3       16.07        9.85      7.15 o 
   2  36   3       43.29       54.59      8.09 o 
   3  36   3        2.03       -4.97      8.73 o 
   4  36   3        0.32        2.42      6.79 o 
   0  37   3        0.70        5.20     12.73 o 
   1  37   3        8.11        7.79      7.11 o 
   2  37   3       50.28       42.80      8.83 o 
   3  37   3        9.78       17.97      8.25 o 
   1  38   3        2.67       -4.45      7.24 o 
   2  38   3        0.15        9.12      9.91 o 
   3  38   3        5.95        4.33      7.68 o 
   0  39   3       34.62       23.00     10.92 o 
   1  39   3        9.13        1.96      7.26 o 
   2  39   3       25.95       21.65      9.74 o 
   0   0   4     1108.57     1243.75     57.06 o 
   2   0   4       14.21       13.87      4.90 o 
   4   0   4      187.59      186.52      9.86 o 
   6   0   4       98.71      118.18     11.03 o 
   8   0   4       30.24       44.74     12.27 o 
   1   1   4      402.05      373.58     10.34 o 
   2   1   4      880.25      917.87     15.65 o 
   3   1   4      384.17      374.68      8.26 o 
   4   1   4      146.24      148.72      7.49 o 
   5   1   4      353.52      346.68     10.28 o 
   6   1   4      145.34      169.49     10.57 o 
   7   1   4        7.10        4.39      4.85 o 
   8   1   4        1.60       -4.01      5.13 o 
   9   1   4        0.19       -6.85      5.61 o 
   0   2   4     1696.76     1775.03     64.21 o 
   1   2   4      264.44      280.72      8.64 o 
   2   2   4       44.07       42.50      3.37 o 
   3   2   4     1122.37     1045.04     17.34 o 
   4   2   4      228.50      182.98      6.92 o 
   5   2   4      123.76      144.14      7.80 o 
   6   2   4       17.99       14.68      5.09 o 
   7   2   4       15.17       23.19      5.49 o 
   8   2   4       30.13       21.73      6.28 o 
   9   2   4       15.63       10.99      6.57 o 
   1   3   4       71.83       93.95      5.97 o 
   2   3   4      201.66      178.69      5.58 o 
   3   3   4      567.83      663.75     12.24 o 
   4   3   4       49.05       66.01      5.41 o 
   5   3   4       94.59      117.64      7.18 o 
   6   3   4       81.71       95.35      7.32 o 
   7   3   4      101.28      123.62      8.63 o 
   8   3   4       23.32       14.56      5.90 o 
   9   3   4       15.54        5.99      6.23 o 
   0   4   4     1618.72     1463.42     46.10 o 
   1   4   4     1443.03     1514.37     36.48 o 
   2   4   4      209.77      176.93      5.22 o 
   3   4   4      135.67      157.71      5.48 o 
   4   4   4      695.03      689.68     15.33 o 
   5   4   4      177.99      181.51      7.87 o 
   6   4   4       30.23       29.65      6.23 o 
   7   4   4       37.45       34.78      6.11 o 
   8   4   4       35.69       39.90      6.87 o 
   9   4   4        4.49       -2.51      5.84 o 
   1   5   4      249.18      217.49      6.70 o 
   2   5   4        3.06        1.33      2.42 o 
   3   5   4      178.34      163.38      5.18 o 
   4   5   4      127.20      157.11      7.40 o 
   5   5   4      145.96      154.77      8.11 o 
   6   5   4       64.88       60.11      6.36 o 
   7   5   4       43.52       38.27      6.86 o 
   8   5   4       38.20       41.54      6.77 o 
   9   5   4        7.72       -7.90      6.32 o 
   0   6   4      172.68      128.18      9.55 o 
   1   6   4       93.88       92.93      5.31 o 
   2   6   4      228.35      246.24      6.96 o 
   3   6   4      182.92      168.41      5.41 o 
   4   6   4       25.19       49.38      6.12 o 
   5   6   4      298.48      256.03      8.70 o 
   6   6   4       25.53       28.94      5.39 o 
   7   6   4       94.53       89.24      7.60 o 
   8   6   4        3.00       -0.64      6.18 o 
   9   6   4        1.66        0.70      6.85 o 
   1   7   4      179.97      153.89      6.45 o 
   2   7   4       27.65       33.27      3.58 o 
   3   7   4      129.94      152.67      5.53 o 
   4   7   4       48.31       54.20      5.10 o 
   5   7   4      213.66      229.10     11.05 o 
   6   7   4      176.95      152.01      8.59 o 
   7   7   4      203.47      233.01     10.52 o 
   8   7   4        6.27        2.52      6.16 o 
   9   7   4       14.10       11.89      7.05 o 
   0   8   4      427.02      463.87     12.70 o 
   1   8   4      189.97      187.11      5.59 o 
   2   8   4      106.67       99.24      5.49 o 
   3   8   4        6.27        4.26      2.64 o 
   4   8   4      318.60      307.99      8.45 o 
   5   8   4      216.60      212.73      7.90 o 
   6   8   4       11.78       13.91      5.11 o 
   7   8   4       79.36       84.74      8.64 o 
   8   8   4       57.07       60.40      8.50 o 
   9   8   4       16.89        8.14      6.90 o 
   1   9   4       48.05       59.27      3.59 o 
   2   9   4      179.34      156.03      5.77 o 
   3   9   4      618.48      599.91     11.47 o 
   4   9   4      146.15      157.24      6.44 o 
   5   9   4      288.12      237.39      8.42 o 
   6   9   4       10.31       16.11      5.65 o 
   7   9   4       13.25        0.12      5.88 o 
   8   9   4       10.70       10.73      6.75 o 
   9   9   4       12.59       10.75      7.63 o 
   0  10   4      603.20      546.25     11.57 o 
   1  10   4      446.52      444.45      8.58 o 
   2  10   4       29.29       25.23      3.59 o 
   3  10   4      222.49      210.93      6.05 o 
   4  10   4       62.83       89.56      5.59 o 
   5  10   4      324.40      307.93     10.86 o 
   6  10   4      202.14      210.92     10.88 o 
   7  10   4        0.11       -3.68      5.43 o 
   8  10   4       14.49       11.70      6.67 o 
   9  10   4        2.50       -4.59      6.88 o 
   1  11   4      250.60      196.45      5.27 o 
   2  11   4       22.47       22.22      3.11 o 
   3  11   4       94.73      117.75      5.23 o 
   4  11   4       58.07       70.27      5.81 o 
   5  11   4      315.05      281.67     10.49 o 
   6  11   4       83.82       90.63      8.48 o 
   7  11   4       67.72       59.91      7.81 o 
   8  11   4        3.91        0.68      6.12 o 
   9  11   4        4.14        2.50      7.19 o 
   0  12   4      420.88      332.21      9.70 o 
   1  12   4       39.74       46.40      3.41 o 
   2  12   4        5.39        8.65      2.72 o 
   3  12   4       83.70      110.70      5.51 o 
   4  12   4        5.23        6.90      3.78 o 
   5  12   4       27.30       39.12      5.98 o 
   6  12   4       28.10       33.65      6.47 o 
   7  12   4       60.60       57.16      7.64 o 
   8  12   4        2.91       -4.56      5.99 o 
   9  12   4       26.55       27.35     12.43 o 
   1  13   4      551.25      423.09      9.85 o 
   2  13   4      241.69      232.39      9.20 o 
   3  13   4       71.68       81.25      4.85 o 
   4  13   4       97.11       75.73      7.16 o 
   5  13   4      109.99      145.84     10.78 o 
   6  13   4      117.47      137.09      9.59 o 
   7  13   4       13.27        4.48      5.95 o 
   8  13   4        8.24        2.09      6.64 o 
   9  13   4        4.44        3.02      8.26 o 
   0  14   4       33.27       13.79      5.96 o 
   1  14   4       46.02       49.37      4.34 o 
   2  14   4        7.03        5.81      3.32 o 
   3  14   4      326.31      316.27      7.89 o 
   4  14   4       47.81       57.77      5.03 o 
   5  14   4       93.79       96.31      7.45 o 
   6  14   4       41.77       51.80      6.93 o 
   7  14   4       41.55       44.13      7.47 o 
   8  14   4       11.16        4.92      7.50 o 
   9  14   4       14.61       11.56      8.79 o 
   1  15   4        6.90       16.28      3.55 o 
   2  15   4      237.77      216.40      6.93 o 
   3  15   4      427.72      392.46      8.73 o 
   4  15   4       17.69       14.97      4.06 o 
   5  15   4       24.87       11.90      4.46 o 
   6  15   4       76.78       90.18      7.36 o 
   7  15   4       47.96       36.68      8.47 o 
   8  15   4       64.06       63.03      8.75 o 
   0  16   4      101.80      139.29      9.87 o 
   1  16   4      101.24      101.48      6.58 o 
   2  16   4      246.96      217.75      8.17 o 
   3  16   4       14.67       10.63      4.18 o 
   4  16   4       49.31       39.33      4.36 o 
   5  16   4       33.37       35.32      5.44 o 
   6  16   4       45.85       54.13      7.17 o 
   7  16   4       23.24       27.87      7.17 o 
   8  16   4        3.86       -8.57      6.75 o 
   1  17   4        4.74        6.60      3.98 o 
   2  17   4       46.76       56.80      5.71 o 
   3  17   4      218.38      217.23      7.79 o 
   4  17   4       26.53       16.38      4.12 o 
   5  17   4      119.03      101.80      8.47 o 
   6  17   4        6.06       -2.07      5.17 o 
   7  17   4        4.09       -6.11      7.81 o 
   8  17   4       10.16        5.90      7.29 o 
   0  18   4       88.17       80.02      8.75 o 
   1  18   4      318.45      293.11      9.25 o 
   2  18   4      361.16      327.15      9.97 o 
   3  18   4      207.26      245.83      9.14 o 
   4  18   4      118.97      141.27      8.14 o 
   5  18   4       50.10       43.84      6.13 o 
   6  18   4       11.70        4.92      5.39 o 
   7  18   4       48.83       53.82      7.68 o 
   8  18   4       43.46       31.81      8.01 o 
   1  19   4      316.43      280.54      9.15 o 
   2  19   4      321.21      307.96      9.74 o 
   3  19   4      710.70      629.58     20.49 o 
   4  19   4      153.29      156.66      8.10 o 
   5  19   4       61.90       73.56      7.16 o 
   6  19   4        1.65        2.56      5.49 o 
   7  19   4        1.87       -7.31      5.85 o 
   8  19   4        6.33       12.43      7.37 o 
   0  20   4       78.72       66.86      8.64 o 
   1  20   4       47.77       50.40      6.18 o 
   2  20   4       98.75      129.46      7.85 o 
   3  20   4       46.92       89.52      7.11 o 
   4  20   4      146.51      140.62      7.71 o 
   5  20   4       14.99        6.42      5.45 o 
   6  20   4       37.31       38.11      6.63 o 
   7  20   4        0.71        1.98      5.99 o 
   8  20   4       26.07        1.35      7.65 o 
   1  21   4      210.84      204.23      8.40 o 
   2  21   4       77.32       96.89      7.12 o 
   3  21   4       84.09      101.11      8.82 o 
   4  21   4       17.75       23.21      4.91 o 
   5  21   4       83.47      114.01     10.40 o 
   6  21   4       20.09       12.10      6.46 o 
   7  21   4       22.25       28.05      7.06 o 
   8  21   4        8.51        7.37      6.75 o 
   0  22   4      259.19      242.82     17.29 o 
   1  22   4      296.49      260.33      9.40 o 
   2  22   4       13.37       22.06      5.23 o 
   3  22   4      141.72      166.64     10.16 o 
   4  22   4       20.22       16.10      4.78 o 
   5  22   4      163.32      191.31     11.52 o 
   6  22   4        0.52       -5.07      5.92 o 
   7  22   4        4.79        4.35      6.67 o 
   1  23   4       16.43       19.11      4.87 o 
   2  23   4      125.97      158.70      8.80 o 
   3  23   4       49.72       43.22      6.86 o 
   4  23   4       21.74       13.05      4.82 o 
   5  23   4       46.12       35.73      6.87 o 
   6  23   4        8.54       -5.07      6.32 o 
   7  23   4       17.53        5.81      7.45 o 
   0  24   4      263.36      245.22     12.89 o 
   1  24   4       18.92       22.86      5.18 o 
   2  24   4      195.94      229.27     10.08 o 
   3  24   4        6.24       -0.11      5.25 o 
   4  24   4       28.28       31.53      6.61 o 
   5  24   4       14.56       11.09      8.18 o 
   6  24   4        9.07       -1.11      6.48 o 
   7  24   4        0.66       -3.15      7.11 o 
   1  25   4       84.68      101.83      7.69 o 
   2  25   4      319.93      307.07     11.81 o 
   3  25   4       10.76       13.19      6.14 o 
   4  25   4       69.08       64.75      6.30 o 
   5  25   4       22.98       11.44      6.49 o 
   6  25   4       11.54       13.49      7.18 o 
   7  25   4        3.53        6.53      7.62 o 
   0  26   4      258.89      212.99     12.86 o 
   1  26   4      138.83      152.59      9.10 o 
   2  26   4       81.15       84.14      8.20 o 
   3  26   4      149.21      180.42     11.09 o 
   4  26   4       24.24       25.07      5.21 o 
   5  26   4       27.43       21.64      7.17 o 
   6  26   4       19.86       17.90      7.52 o 
   1  27   4       45.70       53.23      6.66 o 
   2  27   4        0.21        2.19      5.39 o 
   3  27   4       28.29       29.38      6.76 o 
   4  27   4       23.28       20.35      5.33 o 
   5  27   4       15.66       -0.71      6.38 o 
   6  27   4        8.18        6.57      7.19 o 
   0  28   4      352.19      303.87     17.99 o 
   1  28   4       46.08       37.27      6.13 o 
   2  28   4        9.13        3.24      5.68 o 
   3  28   4       12.92        6.80      6.13 o 
   4  28   4       32.86       39.56      5.89 o 
   5  28   4       22.46       10.54      6.88 o 
   6  28   4        4.18        1.80      7.04 o 
   1  29   4       29.48       25.97      5.88 o 
   2  29   4       74.34       82.12      8.68 o 
   3  29   4       15.17        7.34      6.40 o 
   4  29   4        1.60       -7.00      4.67 o 
   5  29   4       18.33        7.73      8.29 o 
   6  29   4       18.42       13.36      7.34 o 
   0  30   4      126.13      140.01     13.26 o 
   1  30   4       68.82       83.50      7.61 o 
   2  30   4        8.97        8.81      5.99 o 
   3  30   4       18.34       17.71      6.63 o 
   4  30   4        5.95        1.23      5.06 o 
   5  30   4       25.32       25.93      7.43 o 
   1  31   4       37.06       44.10      6.78 o 
   2  31   4       24.14       33.03      7.32 o 
   3  31   4       33.67       33.00      8.20 o 
   4  31   4        3.12       -3.06      4.83 o 
   5  31   4       26.94       31.55      7.78 o 
   0  32   4        9.80        4.71      8.12 o 
   1  32   4       24.34       20.28      6.10 o 
   2  32   4       29.48       37.92      7.44 o 
   3  32   4       60.43       43.04      9.47 o 
   4  32   4       10.03       13.47      5.50 o 
   5  32   4       15.25        6.23      8.19 o 
   1  33   4       46.51       48.54      7.18 o 
   2  33   4       31.14       18.76      7.09 o 
   3  33   4       20.90       35.58      6.51 o 
   4  33   4       11.55       14.40      6.23 o 
   0  34   4        3.50       -8.26      7.92 o 
   1  34   4        4.01        3.25      6.98 o 
   2  34   4       13.41       11.97      6.99 o 
   3  34   4        2.29        3.57      5.66 o 
   4  34   4        2.21       -1.93      7.06 o 
   1  35   4       35.27       44.89      7.42 o 
   2  35   4        3.29        0.20      7.50 o 
   3  35   4       14.10       10.32      7.99 o 
   0  36   4       31.83       37.52     10.10 o 
   1  36   4        1.02       -1.57      6.42 o 
   2  36   4        0.92        8.21      9.41 o 
   1  37   4       18.59       12.96      8.02 o 
   2   0   5      636.32      588.20     16.96 o 
   4   0   5      456.11      498.49     18.51 o 
   6   0   5       80.86       67.93     10.08 o 
   8   0   5       57.89       71.23     13.66 o 
   0   1   5       40.79       21.62      7.77 o 
   1   1   5       13.97        5.57      3.57 o 
   2   1   5      227.60      206.85      6.45 o 
   3   1   5      152.51      126.41      6.38 o 
   4   1   5        8.24       19.02      4.72 o 
   5   1   5      257.48      221.84      8.67 o 
   6   1   5        6.06        1.05      5.28 o 
   7   1   5       32.75       30.74      6.61 o 
   8   1   5       27.17       28.72      6.78 o 
   1   2   5       67.92       69.56      6.64 o 
   2   2   5      122.72      144.57      6.55 o 
   3   2   5      305.58      299.85      8.66 o 
   4   2   5       14.46        6.61      4.30 o 
   5   2   5      216.90      225.66      9.68 o 
   6   2   5       10.47       -0.75      4.76 o 
   7   2   5       38.47       31.76      6.53 o 
   8   2   5       36.45       28.31      6.78 o 
   0   3   5      656.90      640.33     27.52 o 
   1   3   5      110.20      109.08      7.17 o 
   2   3   5      157.81      163.70      6.35 o 
   3   3   5      203.33      200.99      7.02 o 
   4   3   5       57.00       68.64      6.32 o 
   5   3   5      138.45      148.96      8.69 o 
   6   3   5        7.59        2.05      5.01 o 
   7   3   5       39.51       24.25      6.32 o 
   8   3   5        6.17       -7.40      6.69 o 
   1   4   5       24.96       28.22      4.61 o 
   2   4   5      156.37      156.36      7.16 o 
   3   4   5      242.28      222.24      7.43 o 
   4   4   5        0.06       -0.47      3.91 o 
   5   4   5      268.53      272.22      9.91 o 
   6   4   5       77.92       89.42      7.61 o 
   7   4   5       62.93       81.81      8.18 o 
   8   4   5        0.18       -3.46      6.71 o 
   0   5   5      854.77      767.21     22.79 o 
   1   5   5      203.05      196.48      7.12 o 
   2   5   5       28.07       29.72      3.90 o 
   3   5   5      128.51      132.97      6.98 o 
   4   5   5      201.12      190.20      8.45 o 
   5   5   5       54.19       69.85      6.81 o 
   6   5   5       32.58       22.49      5.79 o 
   7   5   5       60.46       73.37      8.68 o 
   8   5   5        2.41        5.06      7.00 o 
   1   6   5      196.09      205.47      6.73 o 
   2   6   5       24.63       16.96      3.51 o 
   3   6   5      186.09      177.45      8.02 o 
   4   6   5        3.44        2.18      4.00 o 
   5   6   5       70.01       78.86      6.95 o 
   6   6   5       74.47       99.19      8.92 o 
   7   6   5      134.82      148.55     11.16 o 
   8   6   5        8.50        9.38      7.21 o 
   0   7   5      248.09      251.92     14.50 o 
   1   7   5      187.04      188.46      6.52 o 
   2   7   5      225.02      193.16      6.95 o 
   3   7   5      130.70      171.55      7.54 o 
   4   7   5       12.80       13.50      4.23 o 
   5   7   5       21.24       24.40      6.09 o 
   6   7   5        2.07       -5.45      5.37 o 
   7   7   5        7.97        5.75      6.53 o 
   8   7   5        6.80        6.30      6.89 o 
   1   8   5      374.16      336.09      9.44 o 
   2   8   5      209.66      200.05      7.94 o 
   3   8   5      134.24      157.11      7.97 o 
   4   8   5      274.72      257.52      9.18 o 
   5   8   5       92.04       99.42     10.13 o 
   6   8   5       39.47       55.35      7.48 o 
   7   8   5        2.38       -4.03      5.98 o 
   8   8   5       14.75       11.15      7.71 o 
   0   9   5      969.44      966.63     36.37 o 
   1   9   5      166.89      178.39      8.46 o 
   2   9   5      546.30      525.09     11.67 o 
   3   9   5       24.77       29.65      5.06 o 
   4   9   5      191.26      209.78      8.87 o 
   5   9   5       69.72       84.98      8.05 o 
   6   9   5       12.83       17.77      6.47 o 
   7   9   5        3.71       -3.18      6.12 o 
   8   9   5       25.63       29.99      7.96 o 
   1  10   5       99.25      120.73      6.38 o 
   2  10   5       88.60      101.23      8.25 o 
   3  10   5      328.28      287.96      9.27 o 
   4  10   5       74.32       88.71      7.06 o 
   5  10   5      148.28      181.64     13.99 o 
   6  10   5       54.53       51.90      8.08 o 
   7  10   5       35.31       25.84      7.43 o 
   8  10   5       16.97       17.07      7.59 o 
   0  11   5      604.56      533.13     15.20 o 
   1  11   5       11.66       17.61      4.85 o 
   2  11   5      396.56      365.60     13.66 o 
   3  11   5       21.10       46.94      7.61 o 
   4  11   5      143.91      204.75      9.84 o 
   5  11   5      138.06      139.24      9.64 o 
   6  11   5       22.69       17.89      6.54 o 
   7  11   5       15.54        7.73      6.89 o 
   8  11   5       14.25       27.80      9.59 o 
   1  12   5        3.98        9.75      4.54 o 
   2  12   5      478.73      407.37     15.59 o 
   3  12   5      315.13      281.51     10.51 o 
   4  12   5      195.07      210.83      9.61 o 
   5  12   5        8.78        7.56      5.73 o 
   6  12   5       43.61       35.54      7.37 o 
   7  12   5       17.43       16.14      8.49 o 
   8  12   5       14.57       13.87      7.63 o 
   0  13   5      285.22      274.63     24.66 o 
   1  13   5      674.67      657.91     19.14 o 
   2  13   5       57.02       81.54      7.11 o 
   3  13   5       42.38       38.21      5.84 o 
   4  13   5       80.37       90.14      8.11 o 
   5  13   5       37.41       36.68      7.51 o 
   6  13   5       17.91       26.72      6.70 o 
   7  13   5        1.32       -3.12      6.20 o 
   8  13   5       12.97       13.49      7.59 o 
   1  14   5       12.38       15.15      5.15 o 
   2  14   5      101.12      112.82      9.40 o 
   3  14   5       27.18       35.50      6.72 o 
   4  14   5      134.86      145.40      8.90 o 
   5  14   5       48.30       39.64      7.70 o 
   6  14   5       41.84       48.23      8.59 o 
   7  14   5       43.84       31.02      7.42 o 
   8  14   5       22.31       19.73      7.88 o 
   0  15   5      105.42      109.29     10.36 o 
   1  15   5       80.29      108.90      8.08 o 
   2  15   5        8.44        8.91      5.03 o 
   3  15   5      399.68      361.35     13.48 o 
   4  15   5       85.07       88.48      7.32 o 
   5  15   5       16.24       22.70      6.19 o 
   6  15   5       26.15       23.88      7.01 o 
   7  15   5        1.52       -1.09      6.61 o 
   1  16   5       27.28       26.46      5.37 o 
   2  16   5      397.44      421.07     13.36 o 
   3  16   5       16.37       13.23      5.19 o 
   4  16   5       68.15       64.80      6.80 o 
   5  16   5        6.92        2.05      5.92 o 
   6  16   5       19.58       26.70      6.87 o 
   7  16   5        7.20       -4.06      6.53 o 
   0  17   5      148.15      168.36     16.80 o 
   1  17   5       65.38       81.36      7.07 o 
   2  17   5       11.14       16.96      5.88 o 
   3  17   5        4.88       -4.21      4.94 o 
   4  17   5       59.09       58.72      6.86 o 
   5  17   5       13.45        8.61      6.57 o 
   6  17   5       11.36       14.51      6.75 o 
   7  17   5       22.46       23.49      7.66 o 
   1  18   5       21.00       34.34      5.72 o 
   2  18   5       97.53       95.93      8.96 o 
   3  18   5       16.20       16.42      5.46 o 
   4  18   5       55.34       66.39      7.27 o 
   5  18   5       12.46        4.52      6.19 o 
   6  18   5       25.11       24.41      7.87 o 
   7  18   5       23.18       26.86      8.20 o 
   0  19   5       70.70       69.88      9.60 o 
   1  19   5      286.48      246.48     11.19 o 
   2  19   5       13.50        8.17      5.65 o 
   3  19   5       12.68        9.37      5.28 o 
   4  19   5       13.63        9.33      5.26 o 
   5  19   5        4.65       -4.38      5.19 o 
   6  19   5        3.30       -1.14      6.96 o 
   7  19   5       14.89       13.07      8.68 o 
   1  20   5      212.49      216.61     10.22 o 
   2  20   5       48.68       45.55      7.09 o 
   3  20   5       67.69       58.94      6.94 o 
   4  20   5       15.12       12.32      5.56 o 
   5  20   5        7.03       -5.23      5.57 o 
   6  20   5       40.85       41.77      8.34 o 
   7  20   5        2.64      -10.69      7.34 o 
   0  21   5      108.68      141.45     12.64 o 
   1  21   5      372.14      336.38     16.33 o 
   2  21   5       11.86        4.85      5.69 o 
   3  21   5       14.01        4.36      5.15 o 
   4  21   5       59.72       63.80      8.18 o 
   5  21   5        6.28        1.05      5.66 o 
   6  21   5        4.24       -0.56      6.82 o 
   1  22   5       59.79       85.57      7.59 o 
   2  22   5       74.29       76.06      8.34 o 
   3  22   5      124.24      131.27      9.13 o 
   4  22   5       11.84       14.85      5.68 o 
   5  22   5       24.55       29.54      6.80 o 
   6  22   5        2.72        2.26      6.93 o 
   0  23   5       64.97       86.44     11.01 o 
   1  23   5       43.76       42.58      6.52 o 
   2  23   5       27.34       23.55      6.67 o 
   3  23   5        5.79        7.14      5.57 o 
   4  23   5       80.75       77.79      9.77 o 
   5  23   5        4.23        0.98      5.73 o 
   6  23   5        9.39       -5.75      6.59 o 
   1  24   5       46.73       54.24      7.48 o 
   2  24   5       71.80      107.35      9.48 o 
   3  24   5       79.32       77.93      7.83 o 
   4  24   5        0.41        1.80      5.42 o 
   5  24   5        8.92        5.25      6.11 o 
   6  24   5        1.21        7.36      7.19 o 
   0  25   5       28.24       26.06      9.02 o 
   1  25   5       29.34       16.42      6.32 o 
   2  25   5       21.06       15.41      6.67 o 
   3  25   5       33.32       37.32      6.88 o 
   4  25   5       33.55       24.70      6.42 o 
   5  25   5       12.03        1.60      6.07 o 
   1  26   5       15.63        2.45      6.03 o 
   2  26   5       30.80       31.71      7.48 o 
   3  26   5       13.70       14.50      6.25 o 
   4  26   5        1.82       -0.93      5.38 o 
   5  26   5        9.96       10.12      6.33 o 
   0  27   5       86.58       69.95     11.42 o 
   1  27   5       50.09       55.83      7.82 o 
   2  27   5       20.95       30.23      7.45 o 
   3  27   5       42.77       38.16      7.32 o 
   4  27   5       42.40       56.69      7.99 o 
   5  27   5       18.77       21.54      6.87 o 
   1  28   5       37.93       32.25      7.61 o 
   2  28   5       96.74      124.27     10.15 o 
   3  28   5       39.72       45.28      8.21 o 
   4  28   5        9.69        3.90      5.93 o 
   5  28   5       21.07       21.50      6.90 o 
   0  29   5       14.65       17.27      9.14 o 
   1  29   5       20.30        1.74      6.38 o 
   2  29   5       19.76       23.10      7.37 o 
   3  29   5        2.66       -2.21      6.68 o 
   4  29   5       12.43        1.45      6.16 o 
   1  30   5        2.55       -4.90      6.27 o 
   2  30   5       25.15       25.68      7.64 o 
   3  30   5        1.38       -2.88      6.82 o 
   4  30   5        1.81       -3.87      6.13 o 
   0  31   5        8.43        8.45      9.08 o 
   1  31   5       27.50       26.93      7.73 o 
   2  31   5        9.93        3.65      7.15 o 
   3  31   5        8.89       -1.51      6.84 o 
   1  32   5       27.67       30.37      8.04 o 
   2  32   5       11.10       -1.29      7.14 o 
   0  33   5        0.48       -5.32      9.52 o 
   1  33   5        0.11       -6.23      6.34 o 
   2  33   5        0.86       -9.15      6.81 o 
   0   0   6      267.03      282.78     25.30 o 
   2   0   6       73.82       89.04     11.62 o 
   4   0   6       92.33       76.43      9.95 o 
   6   0   6       66.49       77.09     12.02 o 
   1   1   6       92.44      112.98      7.76 o 
   2   1   6       36.57       31.59      4.92 o 
   3   1   6        4.22       -5.44      3.92 o 
   4   1   6       87.19       86.97      7.58 o 
   5   1   6       32.01       18.49      5.97 o 
   6   1   6       82.38       87.67      8.57 o 
   7   1   6        5.33      -10.19      6.80 o 
   0   2   6       88.26      112.72     14.28 o 
   1   2   6      842.01      796.83     18.03 o 
   2   2   6       16.16       25.95      4.64 o 
   3   2   6       84.71       83.06      6.27 o 
   4   2   6       55.58       65.56      6.94 o 
   5   2   6       18.97       14.98      5.77 o 
   6   2   6        0.84        0.63      5.66 o 
   7   2   6        7.50        3.83      8.03 o 
   1   3   6       98.96      123.17      7.85 o 
   2   3   6      151.72      179.19     13.56 o 
   3   3   6       10.25        9.58      4.52 o 
   4   3   6      162.06      169.10      9.63 o 
   5   3   6       56.03       64.23      7.21 o 
   6   3   6       38.72       31.31      7.39 o 
   7   3   6       28.92       36.35      8.16 o 
   0   4   6       22.40        9.24      8.66 o 
   1   4   6      255.06      231.17      9.07 o 
   2   4   6        8.80        8.34      4.22 o 
   3   4   6       49.74       61.63      6.09 o 
   4   4   6      166.60      176.51      9.82 o 
   5   4   6       31.02       26.21      6.84 o 
   6   4   6        8.51        9.76      6.58 o 
   7   4   6        4.05        0.55      7.06 o 
   1   5   6      208.90      224.37      9.30 o 
   2   5   6       75.17      105.59      7.51 o 
   3   5   6       63.44       81.80      6.63 o 
   4   5   6        5.51        2.45      5.25 o 
   5   5   6       87.94      151.99     10.69 o 
   6   5   6       33.67       29.94      7.35 o 
   7   5   6       50.67       58.89      9.25 o 
   0   6   6      155.29      155.80     15.65 o 
   1   6   6      169.63      217.86      9.63 o 
   2   6   6       92.01       99.46      7.60 o 
   3   6   6      139.75      136.84     11.22 o 
   4   6   6      135.16      137.34      8.95 o 
   5   6   6      110.11      112.41      9.54 o 
   6   6   6        1.88       -2.40      6.24 o 
   7   6   6        9.22       11.25      6.98 o 
   1   7   6      140.89      157.27      9.65 o 
   2   7   6      115.75      114.35      8.63 o 
   3   7   6      466.49      449.59     18.91 o 
   4   7   6       57.83       51.65      7.86 o 
   5   7   6        4.15        9.43      6.24 o 
   6   7   6       12.87        7.26      6.20 o 
   7   7   6        5.26       -0.72      6.66 o 
   0   8   6       52.65       38.94     10.00 o 
   1   8   6       77.20      125.73      7.86 o 
   2   8   6       26.69       17.19      6.58 o 
   3   8   6       81.48       61.64      7.74 o 
   4   8   6       82.62       90.12      8.80 o 
   5   8   6      114.86      112.64     10.55 o 
   6   8   6        8.73        9.42      6.69 o 
   7   8   6        2.11       -9.06      6.81 o 
   1   9   6       49.51       49.26      7.60 o 
   2   9   6       95.52       87.13      9.23 o 
   3   9   6       27.50       18.12      6.06 o 
   4   9   6       21.48       24.77      6.68 o 
   5   9   6       28.48       35.06      8.58 o 
   6   9   6       24.52       11.09      7.77 o 
   7   9   6        3.42       -2.99      7.34 o 
   0  10   6      582.25      486.63     24.09 o 
   1  10   6       93.74      100.99      9.47 o 
   2  10   6       34.64       31.68      7.22 o 
   3  10   6       72.96      103.33      9.67 o 
   4  10   6       24.96       24.18      6.74 o 
   5  10   6       34.75       26.72      8.12 o 
   6  10   6       11.39       14.36      8.20 o 
   7  10   6        6.49       11.01      8.01 o 
   1  11   6       20.89       38.36      7.51 o 
   2  11   6       48.59       49.17     13.99 o 
   3  11   6      148.39      173.34     12.96 o 
   4  11   6       38.00       38.60      7.32 o 
   5  11   6       34.06       45.64      8.83 o 
   6  11   6       39.50       42.26      9.41 o 
   7  11   6        7.14        9.45      8.08 o 
   0  12   6        1.44        7.02      8.04 o 
   1  12   6      172.54      184.99     11.87 o 
   2  12   6       10.71       12.31      6.49 o 
   3  12   6       24.93       30.56      7.83 o 
   4  12   6       56.13       49.92      9.07 o 
   5  12   6       21.46       10.28      7.08 o 
   6  12   6        1.03       -2.02      7.08 o 
   1  13   6        9.72       13.52      6.61 o 
   2  13   6       69.29       56.85     10.11 o 
   3  13   6        8.42       14.71      6.09 o 
   4  13   6       46.86       50.74      8.73 o 
   5  13   6       53.10       42.36     10.61 o 
   6  13   6        0.63       -9.66      6.44 o 
   0  14   6       25.72       24.58     10.12 o 
   1  14   6       79.52       70.60      8.85 o 
   2  14   6       21.57        8.78      7.47 o 
   3  14   6       65.99       62.84      8.38 o 
   4  14   6        2.96       -1.81      5.53 o 
   5  14   6       11.38       15.18      8.27 o 
   6  14   6        3.52       -8.99      7.36 o 
   1  15   6        8.49        9.06      6.42 o 
   2  15   6       30.59       18.12      8.31 o 
   3  15   6        6.05        0.37      5.65 o 
   4  15   6       19.51       21.86      6.54 o 
   5  15   6       40.11       53.03      8.98 o 
   6  15   6       59.33       94.53     15.89 o 
   0  16   6      135.31      163.95     16.85 o 
   1  16   6       17.88       17.26      6.74 o 
   2  16   6       77.57       75.26     10.95 o 
   3  16   6       17.36       22.78      6.83 o 
   4  16   6       37.30       26.88      7.32 o 
   5  16   6        1.90        1.71      7.23 o 
   6  16   6       12.62        3.37      7.65 o 
   1  17   6      132.64      133.30     13.17 o 
   2  17   6       19.31        3.36      7.77 o 
   3  17   6        2.83        2.28      5.90 o 
   4  17   6       21.59       17.14      6.68 o 
   5  17   6        2.13        0.23      6.03 o 
   6  17   6        6.61        8.81      7.92 o 
   0  18   6       17.95        6.66     15.19 o 
   1  18   6        7.64        3.04      6.30 o 
   2  18   6       16.40        3.45      6.57 o 
   3  18   6       46.87       41.36      7.79 o 
   4  18   6       45.40       53.17      9.44 o 
   5  18   6        6.81       -1.25      6.21 o 
   6  18   6       20.73       19.36      8.41 o 
   1  19   6       18.47       24.37      7.31 o 
   2  19   6       16.61       -1.17      6.54 o 
   3  19   6      113.23      119.62     10.44 o 
   4  19   6        0.62       -2.38      6.24 o 
   5  19   6       11.51        7.10      6.89 o 
   0  20   6       23.91       25.25     22.95 o 
   1  20   6       35.71       19.90      6.98 o 
   2  20   6       25.89       38.37      7.83 o 
   3  20   6       17.61        4.59      6.67 o 
   4  20   6       13.72       15.25      6.81 o 
   5  20   6        5.97        4.47      6.84 o 
   1  21   6        3.48        0.25      5.96 o 
   2  21   6       11.24        6.33      6.14 o 
   3  21   6       43.54       45.35      8.13 o 
   4  21   6        3.61       -1.94      6.15 o 
   5  21   6        7.29        9.30      6.94 o 
   0  22   6       10.59       22.18     15.51 o 
   1  22   6       37.80       37.08      7.49 o 
   2  22   6       34.34       38.86      7.92 o 
   3  22   6       12.26       17.26      6.46 o 
   4  22   6        3.67       -0.81      6.46 o 
   5  22   6        5.96       -2.61      8.30 o 
   1  23   6        1.72       -2.67      6.32 o 
   2  23   6       20.25       21.38      7.20 o 
   3  23   6        3.97       -5.07      7.35 o 
   4  23   6       10.05       10.69      6.86 o 
   0  24   6       11.10       -2.74      9.58 o 
   1  24   6       32.73       32.04      7.53 o 
   2  24   6       41.23       36.27      7.91 o 
   3  24   6        4.81        1.13      8.73 o 
   4  24   6       26.43       23.93      8.58 o 
   1  25   6       39.03       42.36      8.86 o 
   2  25   6        4.51       -0.47      6.55 o 
   3  25   6       27.64       21.54      8.78 o 
   0  26   6        3.81      -15.12     10.08 o 
   1  26   6       10.66        1.76      7.09 o 
   2  26   6       23.17       16.00      7.69 o 
   3  26   6        0.83       -3.03      6.32 o 
   1  27   6        9.37        9.76      7.07 o 
   2  27   6        1.23      -10.20      6.80 o 
   0  28   6       14.69        1.02     10.77 o 
   1  28   6        7.12       -5.46      6.93 o 
   2  28   6        6.97       14.18     11.14 o 
   2   0   7      156.98      212.44     39.83 o 
   4   0   7      109.17      125.90     16.21 o 
   0   1   7      227.34      222.01     19.29 o 
   1   1   7        5.72       -9.28      6.19 o 
   2   1   7       48.38       56.91      7.05 o 
   3   1   7       23.04       30.54      6.03 o 
   4   1   7        1.70       -2.80      5.65 o 
   5   1   7        1.95       -6.29      6.28 o 
   1   2   7       37.38       28.58      8.12 o 
   2   2   7       11.93       21.50      5.66 o 
   3   2   7        3.24       -1.65      5.25 o 
   4   2   7       15.20        7.91      7.61 o 
   5   2   7        3.86       -3.68      6.63 o 
   0   3   7       36.50       16.71     14.83 o 
   1   3   7       24.98       16.64      6.42 o 
   2   3   7        7.31        4.36      5.35 o 
   3   3   7        3.86       -5.21      5.94 o 
   4   3   7       21.51       20.45      7.42 o 
   5   3   7        9.57       13.36      7.91 o 
   1   4   7        6.78        0.64      5.78 o 
   2   4   7       30.44       32.02      7.08 o 
   3   4   7       68.15       96.62      9.74 o 
   4   4   7       48.17       64.02      9.60 o 
   5   4   7       11.98        5.33      7.67 o 
   0   5   7      167.78      180.91     18.66 o 
   1   5   7       89.73       92.26      9.05 o 
   2   5   7       12.76       11.73      6.45 o 
   3   5   7       68.44       95.13      9.51 o 
   4   5   7       21.83       32.99      8.34 o 
   5   5   7        1.85      -11.31      7.54 o 
   1   6   7       25.87       29.07      7.22 o 
   2   6   7       17.77        8.22      6.51 o 
   3   6   7       56.21       66.20      8.43 o 
   4   6   7       24.05        6.67      6.90 o 
   5   6   7       14.38       14.43      8.18 o 
   0   7   7        1.77      -10.82      7.21 o 
   1   7   7       17.08        1.45      7.75 o 
   2   7   7       44.12       46.13      8.26 o 
   3   7   7       62.58       77.72      8.95 o 
   4   7   7       19.83       25.31      7.81 o 
   5   7   7        9.15        4.89      7.80 o 
   1   8   7       40.37       16.53     10.78 o 
   2   8   7       14.96        1.18      8.82 o 
   3   8   7       48.53       83.70     11.31 o 
   4   8   7       65.73       77.68      9.11 o 
   5   8   7       13.22        6.69      7.74 o 
   0   9   7       20.32        0.99      9.59 o 
   1   9   7       24.52       31.29      9.14 o 
   2   9   7        3.73        4.22      8.19 o 
   3   9   7       74.14       76.39     10.88 o 
   4   9   7       14.54       13.95      7.28 o 
   5   9   7       29.36       25.99      9.00 o 
   1  10   7        5.83       -0.34      7.65 o 
   2  10   7       45.32       32.13      9.27 o 
   3  10   7        4.72        4.50      8.48 o 
   4  10   7        2.60       -9.71      7.31 o 
   5  10   7       28.00       23.22     14.33 o 
   0  11   7       17.51       21.55     10.07 o 
   1  11   7       45.82       49.03      9.81 o 
   2  11   7       25.72       27.42      9.49 o 
   3  11   7       50.83       66.49     14.69 o 
   4  11   7       24.10        5.94      7.68 o 
   5  11   7       27.12       35.44     10.91 o 
   1  12   7       11.72        0.52      7.97 o 
   2  12   7       19.32       11.90      7.54 o 
   3  12   7        9.75        5.28      7.15 o 
   4  12   7        6.13       -0.92      7.61 o 
   0  13   7       15.57       24.33     11.40 o 
   1  13   7       40.09       22.91      9.21 o 
   2  13   7       45.38       42.40      8.53 o 
   3  13   7        3.71        8.58      7.79 o 
   4  13   7        1.61        6.85      6.94 o 
   1  14   7       33.34       16.79      8.68 o 
   2  14   7       17.71       26.47      7.91 o 
   3  14   7       53.55       78.90     11.82 o 
   4  14   7       10.82        7.86      7.05 o 
   0  15   7       54.46       26.88     12.42 o 
   1  15   7       17.69       -0.41      8.27 o 
   2  15   7        2.70       -0.50      7.40 o 
   3  15   7        4.99        0.57      7.45 o 
   4  15   7        1.60        0.46      6.98 o 
   1  16   7       20.17        5.50      8.83 o 
   2  16   7        3.62       -1.13      7.26 o 
   3  16   7       41.14       44.89      8.98 o 
   4  16   7       47.24       52.91      8.66 o 
   0  17   7       18.51       26.79     12.61 o 
   1  17   7       13.62       17.10      8.87 o 
   2  17   7       22.00       21.51      8.70 o 
   3  17   7       16.31       20.20      8.98 o 
   1  18   7       45.16       65.05     11.75 o 
   2  18   7        0.90        0.89      7.58 o 
   3  18   7       11.08       10.46      8.10 o 
   0  19   7       14.96        9.08     11.21 o 
   1  19   7       15.11       21.76      9.89 o 
   2  19   7       28.35       12.36      8.05 o 
   3  19   7        1.98       -1.59      7.77 o 
   1  20   7       23.47       11.45      9.73 o 
   2  20   7        7.99       12.49      9.66 o 
   0  21   7       11.33        5.15     11.11 o 
   1  21   7       22.91       29.22     10.40 o 
   2  21   7        7.02        0.08      9.06 o 
   1  22   7        3.64        3.29      7.80 o 
   0   0   8        6.14        5.28     16.33 o 
   2   0   8       41.54       92.39     19.74 o 
   1   1   8       11.59       26.60      9.18 o 
   2   1   8       21.87       36.33      9.27 o 
   0   2   8       32.33       29.96     13.34 o 
   1   2   8        1.86       -5.56     10.50 o 
   2   2   8        5.68        3.83      8.92 o 
   1   3   8       12.96      -13.97     16.38 o 
   2   3   8        3.17       -4.07      8.77 o 
   0   4   8       18.30       15.14     15.75 o 
   1   4   8        8.19       -9.31     11.83 o 
   2   4   8        2.51        2.73     12.69 o 
   1   5   8       10.38       -9.36     11.58 o 
   2   5   8        7.97       30.03     20.08 o 
   0   6   8       16.67       16.44     16.08 o 
   1   6   8       11.23       -4.44     11.42 o 
   2   6   8        2.17       -2.75     14.30 o 
   1   7   8        4.82       -1.07      8.70 o 
   0   8   8        3.59      -24.06     16.04 o 
   1   8   8        1.65        2.42      7.66 o 
   1   9   8       14.42        5.21      8.30 o 
                                                 
